# Supplementary material for: Structure, evolution and expression of zebrafish cartilage oligomeric matrix protein (COMP, TSP5). CRISPR-Cas mutants show a dominant phenotype in myosepta
Source: Front Endocrinol (Lausanne). 2022 Nov 14;13:1000662. doi: 10.3389/fendo.2022.1000662 (PMC9702538; doi:10.3389/fendo.2022.1000662)
Supplement: Supplementary file 9 [file Table_5.xlsx]

## Sheet: Proteins
Protein names	Gene names	Fasta headers	Protein IDs	Protein names	Gene names	Fasta headers
	vtg5	>tr|F1R2S5|F1R2S5_DANRE Uncharacterized protein (Fragment) OS=Danio rerio GN=vtg5 PE=1 SV=1	F1R2S5;F1QHH9		vtg5	>tr|F1R2S5|F1R2S5_DANRE Uncharacterized protein (Fragment) OS=Danio rerio GN=vtg5 PE=1 SV=1
	comp	>tr|E7FFR1|E7FFR1_DANRE Uncharacterized protein OS=Danio rerio GN=comp PE=4 SV=1	E7FFR1;A0A0G2KDJ5;CON__ENSEMBL:ENSBTAP00000006074;F1REJ8		comp	>tr|E7FFR1|E7FFR1_DANRE Uncharacterized protein OS=Danio rerio GN=comp PE=4 SV=1;>tr|A0A0G2KDJ5|A0A0G2KDJ5_DANRE Uncharacterized protein OS=Danio rerio GN=im:7154332 PE=4 SV=1
	vtg4	>tr|E9QFD8|E9QFD8_DANRE Uncharacterized protein OS=Danio rerio GN=vtg4 PE=1 SV=1	E9QFD8		vtg4	>tr|E9QFD8|E9QFD8_DANRE Uncharacterized protein OS=Danio rerio GN=vtg4 PE=1 SV=1
	bE1	>tr|O93548|O93548_DANRE Embryonic 1 beta-globin OS=Danio rerio GN=bE1 PE=1 SV=1	O93548;F6NT71;B3DG37;Q90486;Q90485		bE1	>tr|O93548|O93548_DANRE Embryonic 1 beta-globin OS=Danio rerio GN=bE1 PE=1 SV=1
Actin, cytoplasmic 1	actb2	>tr|A8WG05|A8WG05_DANRE Bactin2 protein OS=Danio rerio GN=actb2 PE=1 SV=1	A8WG05;Q7ZVI7;Q7ZVF9;E9QH14;E9QD59	Actin, cytoplasmic 1;Actin, cytoplasmic 1, N-terminally processed;Actin, cytoplasmic 2;Actin, cytoplasmic 2, N-terminally processed	actb2;actba;actbb;actb1	>tr|A8WG05|A8WG05_DANRE Bactin2 protein OS=Danio rerio GN=actb2 PE=1 SV=1;>sp|Q7ZVI7|ACTB1_DANRE Actin, cytoplasmic 1 OS=Danio rerio GN=actba PE=2 SV=2;>sp|Q7ZVF9|ACTB2_DANRE Actin, cytoplasmic 2 OS=Danio rerio GN=actbb PE=2 SV=2;>tr|E9QH14|E9QH14_DANRE Un
40S ribosomal protein S4, X isoform	rps4x	>sp|Q642H9|RS4X_DANRE 40S ribosomal protein S4, X isoform OS=Danio rerio GN=rps4x PE=2 SV=3	Q642H9	40S ribosomal protein S4, X isoform	rps4x	>sp|Q642H9|RS4X_DANRE 40S ribosomal protein S4, X isoform OS=Danio rerio GN=rps4x PE=2 SV=3
	rpl7a	>tr|Q6PBZ1|Q6PBZ1_DANRE Ribosomal protein L7a OS=Danio rerio GN=rpl7a PE=1 SV=1	Q6PBZ1		rpl7a	>tr|Q6PBZ1|Q6PBZ1_DANRE Ribosomal protein L7a OS=Danio rerio GN=rpl7a PE=1 SV=1
60S acidic ribosomal protein P0	rplp0	>tr|Q6P5K3|Q6P5K3_DANRE 60S acidic ribosomal protein P0 OS=Danio rerio GN=rplp0 PE=1 SV=1	Q6P5K3;Q9PV90;F8W4I2	60S acidic ribosomal protein P0	rplp0	>tr|Q6P5K3|Q6P5K3_DANRE 60S acidic ribosomal protein P0 OS=Danio rerio GN=rplp0 PE=1 SV=1;>sp|Q9PV90|RLA0_DANRE 60S acidic ribosomal protein P0 OS=Danio rerio GN=rplp0 PE=2 SV=1;>tr|F8W4I2|F8W4I2_DANRE 60S acidic ribosomal protein P0 OS=Danio rerio GN=rplp
	tuba1b	>tr|B8A516|B8A516_DANRE Uncharacterized protein OS=Danio rerio GN=tuba1b PE=1 SV=1	B8A516;Q6NWK7;B8A518;F1R6T2;E7F244;Q6NWJ5;I3ISC4		tuba1b;tuba1a;tuba1c;si:ch211-114n24.6;tuba8l4	>tr|B8A516|B8A516_DANRE Uncharacterized protein OS=Danio rerio GN=tuba1b PE=1 SV=1;>tr|Q6NWK7|Q6NWK7_DANRE Tuba1 protein OS=Danio rerio GN=tuba1a PE=2 SV=1;>tr|B8A518|B8A518_DANRE Uncharacterized protein OS=Danio rerio GN=tuba1c PE=3 SV=1;>tr|F1R6T2|F1R6T2
Tubulin beta chain	zgc:65894	>tr|Q6PE34|Q6PE34_DANRE Uncharacterized protein OS=Danio rerio GN=zgc:65894 PE=1 SV=1	Q6PE34;Q6NW90;F1R4K1;Q6P5M9;Q6IQJ2		zgc:65894;tubb5;tubb4b	>tr|Q6PE34|Q6PE34_DANRE Uncharacterized protein OS=Danio rerio GN=zgc:65894 PE=1 SV=1;>tr|Q6NW90|Q6NW90_DANRE Tubulin, beta 5 OS=Danio rerio GN=tubb5 PE=1 SV=1;>tr|F1R4K1|F1R4K1_DANRE Uncharacterized protein OS=Danio rerio GN=tubb4b PE=3 SV=1;>tr|Q6P5M9|Q6
	vtg1	>tr|Q1LWN2|Q1LWN2_DANRE Uncharacterized protein OS=Danio rerio GN=vtg1 PE=1 SV=1	Q1LWN2;F1R8M4		vtg1	>tr|Q1LWN2|Q1LWN2_DANRE Uncharacterized protein OS=Danio rerio GN=vtg1 PE=1 SV=1
	actc1b	>tr|Q9I8V1|Q9I8V1_DANRE Actin, alpha 1, skeletal muscle OS=Danio rerio GN=actc1b PE=2 SV=1	Q9I8V1;Q6XNL8;Q6IQR3;Q6IQL9;Q6DHS1;F1QUN8;F8W3L1		actc1b;acta1b;actc1a;acta2;acta1a	>tr|Q9I8V1|Q9I8V1_DANRE Actin, alpha 1, skeletal muscle OS=Danio rerio GN=actc1b PE=2 SV=1;>tr|Q6XNL8|Q6XNL8_DANRE Actin OS=Danio rerio GN=acta1b PE=1 SV=1;>tr|Q6IQR3|Q6IQR3_DANRE Actin, alpha, cardiac muscle 1a OS=Danio rerio GN=actc1a PE=2 SV=1;>tr|Q6IQL
L-lactate dehydrogenase B-A chain	ldhba	>sp|Q9PVK4|LDHBA_DANRE L-lactate dehydrogenase B-A chain OS=Danio rerio GN=ldhba PE=2 SV=4	Q9PVK4;E9QGA6;B2GRW6;E7FA49;Q6DGK2;E9QH54	L-lactate dehydrogenase B-A chain;L-lactate dehydrogenase;L-lactate dehydrogenase B-B chain	ldhba;ldhbb	>sp|Q9PVK4|LDHBA_DANRE L-lactate dehydrogenase B-A chain OS=Danio rerio GN=ldhba PE=2 SV=4;>tr|E9QGA6|E9QGA6_DANRE L-lactate dehydrogenase OS=Danio rerio GN=ldhbb PE=1 SV=1;>tr|B2GRW6|B2GRW6_DANRE L-lactate dehydrogenase OS=Danio rerio GN=ldhbb PE=1 SV=1;>
Histone H3	h3f3b.1	>tr|B2GSF5|B2GSF5_DANRE Histone H3 OS=Danio rerio GN=h3f3b.1 PE=1 SV=1	B2GSF5;A8KBJ5;X1WC76;Q6PI20;Q4QRF4;G1K2S9	Histone H3;Histone H3.3;Histone H3.2	h3f3b.1;si:ch211-113a14.27;si:dkey-108k21.24;h3f3a	>tr|B2GSF5|B2GSF5_DANRE Histone H3 OS=Danio rerio GN=h3f3b.1 PE=1 SV=1;>tr|A8KBJ5|A8KBJ5_DANRE Histone H3 OS=Danio rerio GN=si:ch211-113a14.14 PE=1 SV=1;>tr|X1WC76|X1WC76_DANRE Uncharacterized protein (Fragment) OS=Danio rerio GN=si:dkey-108k21.24 PE=4 SV=
	crybb1	>tr|F1QT01|F1QT01_DANRE Uncharacterized protein (Fragment) OS=Danio rerio GN=crybb1 PE=1 SV=1	F1QT01		crybb1	>tr|F1QT01|F1QT01_DANRE Uncharacterized protein (Fragment) OS=Danio rerio GN=crybb1 PE=1 SV=1
	rps16	>tr|Q1LWH1|Q1LWH1_DANRE Ribosomal protein S16 OS=Danio rerio GN=rps16 PE=1 SV=1	Q1LWH1		rps16	>tr|Q1LWH1|Q1LWH1_DANRE Ribosomal protein S16 OS=Danio rerio GN=rps16 PE=1 SV=1
	vtg6	>tr|F1QV15|F1QV15_DANRE Uncharacterized protein (Fragment) OS=Danio rerio GN=vtg6 PE=1 SV=1	F1QV15;F1R2S0		vtg6	>tr|F1QV15|F1QV15_DANRE Uncharacterized protein (Fragment) OS=Danio rerio GN=vtg6 PE=1 SV=1
60S ribosomal protein L18	rpl18	>tr|E9QF69|E9QF69_DANRE Uncharacterized protein OS=Danio rerio GN=rpl18 PE=1 SV=1	E9QF69;F1QN76;Q6DGL0	60S ribosomal protein L18	rpl18	>tr|E9QF69|E9QF69_DANRE Uncharacterized protein OS=Danio rerio GN=rpl18 PE=1 SV=1;>tr|F1QN76|F1QN76_DANRE Uncharacterized protein (Fragment) OS=Danio rerio GN=rpl18 PE=1 SV=1;>tr|Q6DGL0|Q6DGL0_DANRE Uncharacterized protein OS=Danio rerio GN=rpl18 PE=1 SV=1
Elongation factor 1-alpha	eef1a	>sp|Q92005|EF1A_DANRE Elongation factor 1-alpha OS=Danio rerio GN=eef1a PE=2 SV=1	Q92005;Q6P969;Q568F0;F1QI74;E7FD96;Q6DHT2;E9QGR4;F1QQW9	Elongation factor 1-alpha	eef1a;eef1a1a;eef1a1b;eef1a1l1;eef1a2	>sp|Q92005|EF1A_DANRE Elongation factor 1-alpha OS=Danio rerio GN=eef1a PE=2 SV=1;>tr|Q6P969|Q6P969_DANRE Elongation factor 1-alpha OS=Danio rerio GN=eef1a1a PE=1 SV=1;>tr|Q568F0|Q568F0_DANRE Elongation factor 1-alpha OS=Danio rerio GN=eef1a1b PE=1 SV=1;>t
	vtg2	>tr|Q1MTC4|Q1MTC4_DANRE Uncharacterized protein OS=Danio rerio GN=vtg2 PE=1 SV=1	Q1MTC4;F1R876		vtg2	>tr|Q1MTC4|Q1MTC4_DANRE Uncharacterized protein OS=Danio rerio GN=vtg2 PE=1 SV=1
	rps3	>tr|Q6TLG8|Q6TLG8_DANRE Ribosomal protein S3 OS=Danio rerio GN=rps3 PE=1 SV=1	Q6TLG8		rps3	>tr|Q6TLG8|Q6TLG8_DANRE Ribosomal protein S3 OS=Danio rerio GN=rps3 PE=1 SV=1
Histone H4	LOC100538129	>tr|E7F7C7|E7F7C7_DANRE Histone H4 OS=Danio rerio GN=LOC100538129 PE=3 SV=1	E7F7C7;A3KPR4;X1WGM1	Histone H4	LOC100538129;si:dkey-108k21.23;si:dkey-108k21.12	>tr|E7F7C7|E7F7C7_DANRE Histone H4 OS=Danio rerio GN=LOC100538129 PE=3 SV=1;>tr|A3KPR4|A3KPR4_DANRE Histone H4 OS=Danio rerio GN=si:dkey-108k21.23 PE=1 SV=1;>tr|X1WGM1|X1WGM1_DANRE Histone H4 (Fragment) OS=Danio rerio GN=si:dkey-108k21.12 PE=1 SV=1
Enolase	eno3	>tr|F1QBW7|F1QBW7_DANRE Uncharacterized protein (Fragment) OS=Danio rerio GN=eno3 PE=1 SV=1	F1QBW7;E9QJI6;E9QCX7;Q6PC12;Q6PC89	Enolase	eno3;eno1a;eno1b	>tr|F1QBW7|F1QBW7_DANRE Uncharacterized protein (Fragment) OS=Danio rerio GN=eno3 PE=1 SV=1;>tr|E9QJI6|E9QJI6_DANRE Enolase OS=Danio rerio GN=eno3 PE=1 SV=1;>tr|E9QCX7|E9QCX7_DANRE Enolase OS=Danio rerio GN=eno1a PE=1 SV=1;>tr|Q6PC12|Q6PC12_DANRE Enolase 1
	rpl11	>tr|Q6IQI6|Q6IQI6_DANRE 60S ribosomal protein L11 OS=Danio rerio GN=rpl11 PE=1 SV=1	Q6IQI6		rpl11	>tr|Q6IQI6|Q6IQI6_DANRE 60S ribosomal protein L11 OS=Danio rerio GN=rpl11 PE=1 SV=1
	cryba1l2	>tr|F1QTR1|F1QTR1_DANRE Uncharacterized protein OS=Danio rerio GN=cryba1l2 PE=1 SV=1	F1QTR1;B5M4A7;Q52JI6		cryba1l2;cryba1l1	>tr|F1QTR1|F1QTR1_DANRE Uncharacterized protein OS=Danio rerio GN=cryba1l2 PE=1 SV=1;>tr|B5M4A7|B5M4A7_DANRE BetaA1c-crystallin OS=Danio rerio GN=cryba1l2 PE=1 SV=1;>tr|Q52JI6|Q52JI6_DANRE Beta A1-2-crystallin OS=Danio rerio GN=cryba1l1 PE=1 SV=1
	rpl14	>tr|A8E526|A8E526_DANRE Rpl14 protein OS=Danio rerio GN=rpl14 PE=1 SV=1	A8E526		rpl14	>tr|A8E526|A8E526_DANRE Rpl14 protein OS=Danio rerio GN=rpl14 PE=1 SV=1
	tubb2b	>tr|F1R6Y8|F1R6Y8_DANRE Uncharacterized protein OS=Danio rerio GN=tubb4b PE=1 SV=1	F1R6Y8;F1QEH9;F1QKY8;E7F797;F1R514;F1QV28;E7FC32;CON__ENSEMBL:ENSBTAP00000025008		tubb2b;zgc:112335;tubb2;LOC100538320	>tr|F1R6Y8|F1R6Y8_DANRE Uncharacterized protein OS=Danio rerio GN=tubb4b PE=1 SV=1;>tr|F1QEH9|F1QEH9_DANRE Uncharacterized protein (Fragment) OS=Danio rerio GN=zgc:112335 PE=1 SV=2;>tr|F1QKY8|F1QKY8_DANRE Uncharacterized protein OS=Danio rerio GN=tubb2 PE=
	rpl13a	>tr|Q1LYB7|Q1LYB7_DANRE Ribosomal protein L13a OS=Danio rerio GN=rpl13a PE=1 SV=1	Q1LYB7		rpl13a	>tr|Q1LYB7|Q1LYB7_DANRE Ribosomal protein L13a OS=Danio rerio GN=rpl13a PE=1 SV=1
	cct2	>tr|A0A0G2KUJ0|A0A0G2KUJ0_DANRE Uncharacterized protein OS=Danio rerio PE=1 SV=1	A0A0G2KUJ0;F1QN02		cct2	>tr|A0A0G2KUJ0|A0A0G2KUJ0_DANRE Uncharacterized protein OS=Danio rerio PE=1 SV=1;>tr|F1QN02|F1QN02_DANRE Uncharacterized protein (Fragment) OS=Danio rerio GN=cct2 PE=4 SV=1
T-complex protein 1 subunit delta	cct4	>tr|Q6PH46|Q6PH46_DANRE T-complex protein 1 subunit delta OS=Danio rerio GN=cct4 PE=1 SV=1	Q6PH46	T-complex protein 1 subunit delta	cct4	>tr|Q6PH46|Q6PH46_DANRE T-complex protein 1 subunit delta OS=Danio rerio GN=cct4 PE=1 SV=1
Eukaryotic translation initiation factor 3 subunit A	eif3a	>sp|Q6PCR7|EIF3A_DANRE Eukaryotic translation initiation factor 3 subunit A OS=Danio rerio GN=eif3a PE=2 SV=1	Q6PCR7	Eukaryotic translation initiation factor 3 subunit A	eif3a	>sp|Q6PCR7|EIF3A_DANRE Eukaryotic translation initiation factor 3 subunit A OS=Danio rerio GN=eif3a PE=2 SV=1
Clathrin heavy chain	cltca	>tr|F1R966|F1R966_DANRE Clathrin heavy chain OS=Danio rerio GN=cltca PE=1 SV=1	F1R966;E7FBE5	Clathrin heavy chain	cltca	>tr|F1R966|F1R966_DANRE Clathrin heavy chain OS=Danio rerio GN=cltca PE=1 SV=1
	eif4a1a	>tr|Q802C9|Q802C9_DANRE Eukaryotic translation initiation factor 4A, isoform 1A OS=Danio rerio GN=eif4a1a PE=1 SV=1	Q802C9;Q7ZU67;F1R166;X1WDN7;F1QH34;Q7ZVA6		eif4a1a;eif4a1b;eif4a2	>tr|Q802C9|Q802C9_DANRE Eukaryotic translation initiation factor 4A, isoform 1A OS=Danio rerio GN=eif4a1a PE=1 SV=1;>tr|Q7ZU67|Q7ZU67_DANRE Eukaryotic translation initiation factor 4A, isoform 1B OS=Danio rerio GN=eif4a1b PE=1 SV=1;>tr|F1R166|F1R166_DANRE
	ckma	>tr|A2BHA3|A2BHA3_DANRE Uncharacterized protein OS=Danio rerio GN=ckma PE=1 SV=1	A2BHA3;Q7T306		ckma;ckmb	>tr|A2BHA3|A2BHA3_DANRE Uncharacterized protein OS=Danio rerio GN=ckma PE=1 SV=1;>tr|Q7T306|Q7T306_DANRE Ckmb protein OS=Danio rerio GN=ckmb PE=1 SV=1
Isocitrate dehydrogenase [NADP]		>tr|E7F4R9|E7F4R9_DANRE Isocitrate dehydrogenase [NADP] OS=Danio rerio PE=1 SV=1	E7F4R9;A0A0G2L6I6	Isocitrate dehydrogenase [NADP]		>tr|E7F4R9|E7F4R9_DANRE Isocitrate dehydrogenase [NADP] OS=Danio rerio PE=1 SV=1;>tr|A0A0G2L6I6|A0A0G2L6I6_DANRE Isocitrate dehydrogenase [NADP] OS=Danio rerio PE=1 SV=1
Glyceraldehyde-3-phosphate dehydrogenase	gapdh	>sp|Q5XJ10|G3P_DANRE Glyceraldehyde-3-phosphate dehydrogenase OS=Danio rerio GN=gapdh PE=2 SV=2	Q5XJ10	Glyceraldehyde-3-phosphate dehydrogenase	gapdh	>sp|Q5XJ10|G3P_DANRE Glyceraldehyde-3-phosphate dehydrogenase OS=Danio rerio GN=gapdh PE=2 SV=2
	rps15a	>tr|Q6Q420|Q6Q420_DANRE Ribosomal protein S15a OS=Danio rerio GN=rps15a PE=1 SV=1	Q6Q420		rps15a	>tr|Q6Q420|Q6Q420_DANRE Ribosomal protein S15a OS=Danio rerio GN=rps15a PE=1 SV=1
Heat shock protein HSP 90-alpha 1	hsp90ab1	>tr|E7EZ16|E7EZ16_DANRE Uncharacterized protein OS=Danio rerio GN=hsp90ab1 PE=1 SV=1	E7EZ16;Q5RG12;Q90474;O57521	Heat shock protein HSP 90-alpha 1;Heat shock protein HSP 90-beta	hsp90ab1;hsp90aa1.2;hsp90a.1	>tr|E7EZ16|E7EZ16_DANRE Uncharacterized protein OS=Danio rerio GN=hsp90ab1 PE=1 SV=1;>tr|Q5RG12|Q5RG12_DANRE Heat shock protein 90-alpha 2 OS=Danio rerio GN=hsp90aa1.2 PE=1 SV=1;>sp|Q90474|H90A1_DANRE Heat shock protein HSP 90-alpha 1 OS=Danio rerio GN=hsp
Betaine--homocysteine S-methyltransferase 1	bhmt	>tr|F1QU55|F1QU55_DANRE Betaine--homocysteine S-methyltransferase 1 OS=Danio rerio GN=bhmt PE=1 SV=1	F1QU55;Q32LQ4	Betaine--homocysteine S-methyltransferase 1	bhmt	>tr|F1QU55|F1QU55_DANRE Betaine--homocysteine S-methyltransferase 1 OS=Danio rerio GN=bhmt PE=1 SV=1;>sp|Q32LQ4|BHMT1_DANRE Betaine--homocysteine S-methyltransferase 1 OS=Danio rerio GN=bhmt PE=2 SV=1
Thrombospondin-4-B	thbs4b	>tr|F1R1P9|F1R1P9_DANRE Thrombospondin-4-B OS=Danio rerio GN=thbs4b PE=4 SV=1	F1R1P9;Q8JGW0	Thrombospondin-4-B	thbs4b	>tr|F1R1P9|F1R1P9_DANRE Thrombospondin-4-B OS=Danio rerio GN=thbs4b PE=4 SV=1;>sp|Q8JGW0|TSP4B_DANRE Thrombospondin-4-B OS=Danio rerio GN=thbs4b PE=2 SV=1
40S ribosomal protein SA	rpsa	>sp|Q803F6|RSSA_DANRE 40S ribosomal protein SA OS=Danio rerio GN=rpsa PE=2 SV=1	Q803F6;J9JI05	40S ribosomal protein SA	rpsa	>sp|Q803F6|RSSA_DANRE 40S ribosomal protein SA OS=Danio rerio GN=rpsa PE=2 SV=1;>tr|J9JI05|J9JI05_DANRE 40S ribosomal protein SA OS=Danio rerio GN=rpsa PE=1 SV=1
40S ribosomal protein S3a	rps3a	>sp|Q6PBY1|RS3A_DANRE 40S ribosomal protein S3a OS=Danio rerio GN=rps3a PE=2 SV=3	Q6PBY1	40S ribosomal protein S3a	rps3a	>sp|Q6PBY1|RS3A_DANRE 40S ribosomal protein S3a OS=Danio rerio GN=rps3a PE=2 SV=3
	apobb.1	>tr|Q5TZ29|Q5TZ29_DANRE Uncharacterized protein OS=Danio rerio GN=apobb.1 PE=1 SV=1	Q5TZ29;F1QQ87		apobb.1	>tr|Q5TZ29|Q5TZ29_DANRE Uncharacterized protein OS=Danio rerio GN=apobb.1 PE=1 SV=1;>tr|F1QQ87|F1QQ87_DANRE Uncharacterized protein OS=Danio rerio GN=apobb.1 PE=1 SV=1
Elongation factor 1-gamma	eef1g	>sp|Q6PE25|EF1G_DANRE Elongation factor 1-gamma OS=Danio rerio GN=eef1g PE=2 SV=1	Q6PE25	Elongation factor 1-gamma	eef1g	>sp|Q6PE25|EF1G_DANRE Elongation factor 1-gamma OS=Danio rerio GN=eef1g PE=2 SV=1
	cand1	>tr|Q5TYZ5|Q5TYZ5_DANRE Uncharacterized protein OS=Danio rerio GN=cand1 PE=1 SV=1	Q5TYZ5		cand1	>tr|Q5TYZ5|Q5TYZ5_DANRE Uncharacterized protein OS=Danio rerio GN=cand1 PE=1 SV=1
	vtg7	>tr|Q1MTC6|Q1MTC6_DANRE Uncharacterized protein OS=Danio rerio GN=vtg7 PE=1 SV=1	Q1MTC6;F1R2T3;F1R743		vtg7	>tr|Q1MTC6|Q1MTC6_DANRE Uncharacterized protein OS=Danio rerio GN=vtg7 PE=1 SV=1;>tr|F1R2T3|F1R2T3_DANRE Uncharacterized protein OS=Danio rerio GN=vtg7 PE=1 SV=1
	itpr1a	>tr|F8W4B1|F8W4B1_DANRE Uncharacterized protein OS=Danio rerio GN=itpr1a PE=4 SV=1	F8W4B1;E7F4G8;E7FB06		itpr1a;itpr1	>tr|F8W4B1|F8W4B1_DANRE Uncharacterized protein OS=Danio rerio GN=itpr1a PE=4 SV=1;>tr|E7F4G8|E7F4G8_DANRE Uncharacterized protein OS=Danio rerio GN=itpr1a PE=4 SV=1;>tr|E7FB06|E7FB06_DANRE Uncharacterized protein OS=Danio rerio GN=itpr1 PE=4 SV=1
		>tr|A0A0G2KI51|A0A0G2KI51_DANRE Uncharacterized protein OS=Danio rerio PE=4 SV=1	A0A0G2KI51			>tr|A0A0G2KI51|A0A0G2KI51_DANRE Uncharacterized protein OS=Danio rerio PE=4 SV=1
		>tr|A0A0G2KTU9|A0A0G2KTU9_DANRE Uncharacterized protein OS=Danio rerio PE=4 SV=1	A0A0G2KTU9			>tr|A0A0G2KTU9|A0A0G2KTU9_DANRE Uncharacterized protein OS=Danio rerio PE=4 SV=1
Histone H2A	h2afva	>tr|A2BFY8|A2BFY8_DANRE Histone H2A OS=Danio rerio GN=h2afva PE=3 SV=1	A2BFY8;F1Q909;A4FVM2;X1WDJ9;Q5XJK2;Q561S9;Q4FZZ7;E7FE07;E7F5W3;E7F2T2;E7EZX1;E7EXD7;A2BFY9;A0A0G2L9H0;A0A0G2L881;F1QSZ6;F1RAX1;F1QTL1;F1R7H5;Q7ZTT0;E7F7N9;Q7ZU59;Q71PD7;Q7ZUY3	Histone H2A;Histone H2A.V;Histone H2AX	h2afva;zgc:195633;zgc:163047;si:dkey-108k21.19;zgc:101846;mid1ip1;zgc:110434;si:ch211-113a14.16;si:dkey-108k21.26;si:dkey-261m9.15;si:ch211-113a14.19;si:ch211-113a14.11;si:dkey-261m9.7;phc2b;zgc:154164;h2afvb;h2afv;h2afx	>tr|A2BFY8|A2BFY8_DANRE Histone H2A OS=Danio rerio GN=h2afva PE=3 SV=1;>tr|F1Q909|F1Q909_DANRE Histone H2A OS=Danio rerio GN=zgc:195633 PE=3 SV=1;>tr|A4FVM2|A4FVM2_DANRE Histone H2A OS=Danio rerio GN=LOC100000574 PE=2 SV=1;>tr|X1WDJ9|X1WDJ9_DANRE Histone H
Histone H2B	si:dkey-261m9.6	>tr|X1WHF1|X1WHF1_DANRE Histone H2B OS=Danio rerio GN=si:dkey-261m9.6 PE=3 SV=1	X1WHF1;X1WDH8;R4GE15;Q05AK8;G1K2V1;F1R4A4;B3DJF8;A7MCA7;X1WH60;X1WG17;X1WC20;F1RD54;F1R0S5;F1QKN7;F1QGY1;F1QF78;F1QAU0;G1K2T9;F1RAY6;F1RAV8;F1QIH4;F1QG64;F1QAY4;F1QA71;F1Q9D0;E9QHX5;E7FEC9;E7F459;E7F2U8;E7EZA5;E7EXF4;G1K2M4;F1QGS7;R4GE02;Q5BJA5;Q6PC60	Histone H2B;Histone H2B 1/2;Histone H2B 3	si:dkey-261m9.6;si:dkey-261m9.19;zgc:171759;si:dkey-261m9.5;zgc:173585;si:dkey-108k21.22;zgc:114046;si:dkey-108k21.11;si:dkey-108k21.9;si:dkey-108k21.20;si:ch211-113a14.28;si:dkey-108k21.13;wu:fe11b02;CABZ01086354.1;si:ch211-113a14.11;hist2h2l	>tr|X1WHF1|X1WHF1_DANRE Histone H2B OS=Danio rerio GN=si:dkey-261m9.6 PE=3 SV=1;>tr|X1WDH8|X1WDH8_DANRE Histone H2B OS=Danio rerio GN=si:dkey-261m9.19 PE=1 SV=1;>tr|R4GE15|R4GE15_DANRE Histone H2B OS=Danio rerio GN=si:ch211-113a14.29 PE=3 SV=1;>tr|Q05AK8|Q
	dpysl2b	>tr|A8DZ95|A8DZ95_DANRE Uncharacterized protein OS=Danio rerio GN=dpysl2b PE=1 SV=1	A8DZ95;F8W3R8;B1H1J6;F1QN16;F8W258;F1QR62;E7F9X3		dpysl2b;dpys;dpysl4;crmp1	>tr|A8DZ95|A8DZ95_DANRE Uncharacterized protein OS=Danio rerio GN=dpysl2b PE=1 SV=1;>tr|F8W3R8|F8W3R8_DANRE Uncharacterized protein (Fragment) OS=Danio rerio GN=dpys PE=1 SV=1;>tr|B1H1J6|B1H1J6_DANRE Dpys protein OS=Danio rerio GN=dpys PE=1 SV=1;>tr|F1QN16
	cct7	>tr|B3DKJ0|B3DKJ0_DANRE Chaperonin containing TCP1, subunit 7 (Eta) OS=Danio rerio GN=cct7 PE=1 SV=1	B3DKJ0		cct7	>tr|B3DKJ0|B3DKJ0_DANRE Chaperonin containing TCP1, subunit 7 (Eta) OS=Danio rerio GN=cct7 PE=1 SV=1
	smyhc2	>tr|B6IDE1|B6IDE1_DANRE Slow myosin heavy chain 2 OS=Danio rerio GN=smyhc2 PE=2 SV=1	B6IDE1;A0A0G2L6C1;F1QE01		smyhc2	>tr|B6IDE1|B6IDE1_DANRE Slow myosin heavy chain 2 OS=Danio rerio GN=smyhc2 PE=2 SV=1;>tr|A0A0G2L6C1|A0A0G2L6C1_DANRE Uncharacterized protein OS=Danio rerio PE=4 SV=1
	lamb2	>tr|B7ZDA6|B7ZDA6_DANRE Uncharacterized protein OS=Danio rerio GN=lamb2 PE=1 SV=1	B7ZDA6		lamb2	>tr|B7ZDA6|B7ZDA6_DANRE Uncharacterized protein OS=Danio rerio GN=lamb2 PE=1 SV=1
	myhz1.2	>tr|B8A561|B8A561_DANRE Uncharacterized protein OS=Danio rerio GN=myhz1.2 PE=4 SV=1	B8A561		myhz1.2	>tr|B8A561|B8A561_DANRE Uncharacterized protein OS=Danio rerio GN=myhz1.2 PE=4 SV=1
	myhz1.1	>tr|B8A568|B8A568_DANRE Uncharacterized protein OS=Danio rerio GN=myhz1.1 PE=1 SV=1	B8A568;F1Q4R7;E7FAD0		myhz1.1	>tr|B8A568|B8A568_DANRE Uncharacterized protein OS=Danio rerio GN=myhz1.1 PE=1 SV=1;>tr|F1Q4R7|F1Q4R7_DANRE Uncharacterized protein OS=Danio rerio GN=myhz1.1 PE=4 SV=1
	myhz1.3	>tr|B8A569|B8A569_DANRE Uncharacterized protein OS=Danio rerio GN=myhz1.3 PE=1 SV=1	B8A569;F1R174;F1QNV2		myhz1.3	>tr|B8A569|B8A569_DANRE Uncharacterized protein OS=Danio rerio GN=myhz1.3 PE=1 SV=1
	myh6	>tr|B8JLS3|B8JLS3_DANRE Uncharacterized protein OS=Danio rerio GN=myh6 PE=1 SV=1	B8JLS3		myh6	>tr|B8JLS3|B8JLS3_DANRE Uncharacterized protein OS=Danio rerio GN=myh6 PE=1 SV=1
Phosphorylase	pygmb	>tr|E7EXT3|E7EXT3_DANRE Alpha-1,4 glucan phosphorylase OS=Danio rerio GN=pygmb PE=1 SV=1	E7EXT3	Phosphorylase	pygmb	>tr|E7EXT3|E7EXT3_DANRE Alpha-1,4 glucan phosphorylase OS=Danio rerio GN=pygmb PE=1 SV=1
	si:dkey-81j8.6	>tr|E7F7K5|E7F7K5_DANRE Uncharacterized protein OS=Danio rerio GN=si:dkey-81j8.6 PE=4 SV=1	E7F7K5		si:dkey-81j8.6	>tr|E7F7K5|E7F7K5_DANRE Uncharacterized protein OS=Danio rerio GN=si:dkey-81j8.6 PE=4 SV=1
	crybb1l1	>tr|E7F8M1|E7F8M1_DANRE Uncharacterized protein OS=Danio rerio GN=crybb1l1 PE=1 SV=1	E7F8M1;F1QMX8;E7F4V5;A7E2K5		crybb1l1;crybb1l2	>tr|E7F8M1|E7F8M1_DANRE Uncharacterized protein OS=Danio rerio GN=crybb1l1 PE=1 SV=1;>tr|F1QMX8|F1QMX8_DANRE Uncharacterized protein (Fragment) OS=Danio rerio GN=crybb1l1 PE=1 SV=1;>tr|E7F4V5|E7F4V5_DANRE Uncharacterized protein OS=Danio rerio GN=crybb1l2
	tmem104	>tr|E9QGI0|E9QGI0_DANRE Uncharacterized protein OS=Danio rerio GN=tmem104 PE=4 SV=1	E9QGI0;E7F9F2		tmem104	>tr|E9QGI0|E9QGI0_DANRE Uncharacterized protein OS=Danio rerio GN=tmem104 PE=4 SV=1;>tr|E7F9F2|E7F9F2_DANRE Uncharacterized protein OS=Danio rerio GN=tmem104 PE=4 SV=1
	cspg4	>tr|E7FCN9|E7FCN9_DANRE Uncharacterized protein OS=Danio rerio GN=cspg4 PE=4 SV=1	E7FCN9		cspg4	>tr|E7FCN9|E7FCN9_DANRE Uncharacterized protein OS=Danio rerio GN=cspg4 PE=4 SV=1
	si:dkey-211m23.2	>tr|E9QEJ2|E9QEJ2_DANRE Uncharacterized protein OS=Danio rerio GN=si:dkey-211m23.2 PE=1 SV=1	E9QEJ2;F1QAB3		si:dkey-211m23.2	>tr|E9QEJ2|E9QEJ2_DANRE Uncharacterized protein OS=Danio rerio GN=si:dkey-211m23.2 PE=1 SV=1;>tr|F1QAB3|F1QAB3_DANRE Uncharacterized protein OS=Danio rerio GN=si:dkey-211m23.2 PE=1 SV=1
	myh7bb	>tr|E9QGC3|E9QGC3_DANRE Uncharacterized protein OS=Danio rerio PE=4 SV=1	E9QGC3;E9QF07		myh7bb	>tr|E9QGC3|E9QGC3_DANRE Uncharacterized protein OS=Danio rerio PE=4 SV=1;>tr|E9QF07|E9QF07_DANRE Uncharacterized protein OS=Danio rerio GN=myh7bb PE=4 SV=2
	slc16a9a	>tr|F1QFN0|F1QFN0_DANRE Uncharacterized protein OS=Danio rerio GN=slc16a9a PE=4 SV=1	F1QFN0		slc16a9a	>tr|F1QFN0|F1QFN0_DANRE Uncharacterized protein OS=Danio rerio GN=slc16a9a PE=4 SV=1
	smyhc1	>tr|F1QIR4|F1QIR4_DANRE Uncharacterized protein OS=Danio rerio GN=smyhc1 PE=1 SV=1	F1QIR4		smyhc1	>tr|F1QIR4|F1QIR4_DANRE Uncharacterized protein OS=Danio rerio GN=smyhc1 PE=1 SV=1
	myh9b	>tr|F1QJK4|F1QJK4_DANRE Uncharacterized protein OS=Danio rerio GN=myh9b PE=1 SV=2	F1QJK4;F1QC64;H9GY99;A0A0G2KTX1;E7FFS5		myh9b	>tr|F1QJK4|F1QJK4_DANRE Uncharacterized protein OS=Danio rerio GN=myh9b PE=1 SV=2;>tr|F1QC64|F1QC64_DANRE Uncharacterized protein (Fragment) OS=Danio rerio GN=myh9b PE=1 SV=1
	myhb	>tr|X1WF87|X1WF87_DANRE Uncharacterized protein OS=Danio rerio GN=myhb PE=1 SV=1	X1WF87;F1QVX3		myhb	>tr|X1WF87|X1WF87_DANRE Uncharacterized protein OS=Danio rerio GN=myhb PE=1 SV=1;>tr|F1QVX3|F1QVX3_DANRE Uncharacterized protein OS=Danio rerio GN=myhb PE=1 SV=1
	vmhc	>tr|F1QZW1|F1QZW1_DANRE Uncharacterized protein OS=Danio rerio GN=vmhc PE=1 SV=1	F1QZW1;E7F7P7		vmhc	>tr|F1QZW1|F1QZW1_DANRE Uncharacterized protein OS=Danio rerio GN=vmhc PE=1 SV=1
	myh10	>tr|I3ISA3|I3ISA3_DANRE Uncharacterized protein OS=Danio rerio GN=myh10 PE=1 SV=1	I3ISA3;F1R3G4		myh10	>tr|I3ISA3|I3ISA3_DANRE Uncharacterized protein OS=Danio rerio GN=myh10 PE=1 SV=1;>tr|F1R3G4|F1R3G4_DANRE Uncharacterized protein OS=Danio rerio GN=myh10 PE=1 SV=1
	dspa	>tr|F8W4Q1|F8W4Q1_DANRE Uncharacterized protein OS=Danio rerio GN=dspa PE=1 SV=2	F8W4Q1;F1RBA4		dspa	>tr|F8W4Q1|F8W4Q1_DANRE Uncharacterized protein OS=Danio rerio GN=dspa PE=1 SV=2;>tr|F1RBA4|F1RBA4_DANRE Uncharacterized protein (Fragment) OS=Danio rerio GN=dspa PE=1 SV=1
	wu:fd14a01	>tr|F1RBV5|F1RBV5_DANRE Uncharacterized protein (Fragment) OS=Danio rerio GN=wu:fd14a01 PE=1 SV=1	F1RBV5		wu:fd14a01	>tr|F1RBV5|F1RBV5_DANRE Uncharacterized protein (Fragment) OS=Danio rerio GN=wu:fd14a01 PE=1 SV=1
	kpnb1	>tr|F8W2W2|F8W2W2_DANRE Uncharacterized protein OS=Danio rerio GN=kpnb1 PE=1 SV=1	F8W2W2		kpnb1	>tr|F8W2W2|F8W2W2_DANRE Uncharacterized protein OS=Danio rerio GN=kpnb1 PE=1 SV=1
Ankyrin repeat and IBR domain-containing protein 1	ankib1a	>tr|J9JI12|J9JI12_DANRE Uncharacterized protein OS=Danio rerio GN=ankib1a PE=4 SV=1	J9JI12;G1K2R8;Q1L8G6	Ankyrin repeat and IBR domain-containing protein 1	ankib1a;ankib1	>tr|J9JI12|J9JI12_DANRE Uncharacterized protein OS=Danio rerio GN=ankib1a PE=4 SV=1;>tr|G1K2R8|G1K2R8_DANRE Uncharacterized protein OS=Danio rerio GN=ankib1a PE=4 SV=1;>sp|Q1L8G6|AKIB1_DANRE Ankyrin repeat and IBR domain-containing protein 1 OS=Danio rerio
40S ribosomal protein S8	rps8	>sp|P62247|RS8_DANRE 40S ribosomal protein S8 OS=Danio rerio GN=rps8 PE=2 SV=2	P62247;B5DDE8	40S ribosomal protein S8	rps8;rps8b	>sp|P62247|RS8_DANRE 40S ribosomal protein S8 OS=Danio rerio GN=rps8 PE=2 SV=2;>tr|B5DDE8|B5DDE8_DANRE 40S ribosomal protein S8 OS=Danio rerio GN=rps8b PE=2 SV=1
	rpl30	>tr|Q1L8Q7|Q1L8Q7_DANRE Uncharacterized protein OS=Danio rerio GN=rpl30 PE=1 SV=1	Q1L8Q7;Q7ZUG6		rpl30	>tr|Q1L8Q7|Q1L8Q7_DANRE Uncharacterized protein OS=Danio rerio GN=rpl30 PE=1 SV=1;>tr|Q7ZUG6|Q7ZUG6_DANRE Ribosomal protein L30 OS=Danio rerio GN=rpl30 PE=1 SV=1
Laminin subunit gamma-1	lamc1	>sp|Q1LVF0|LAMC1_DANRE Laminin subunit gamma-1 OS=Danio rerio GN=lamc1 PE=2 SV=2	Q1LVF0	Laminin subunit gamma-1	lamc1	>sp|Q1LVF0|LAMC1_DANRE Laminin subunit gamma-1 OS=Danio rerio GN=lamc1 PE=2 SV=2
	hbbe3	>tr|Q5BLF6|Q5BLF6_DANRE Hemoglobin beta embryonic-3 OS=Danio rerio GN=hbbe3 PE=1 SV=1	Q5BLF6		hbbe3	>tr|Q5BLF6|Q5BLF6_DANRE Hemoglobin beta embryonic-3 OS=Danio rerio GN=hbbe3 PE=1 SV=1
	rpl12	>tr|Q6DRE6|Q6DRE6_DANRE 60S ribosomal protein L12 OS=Danio rerio GN=rpl12 PE=1 SV=1	Q6DRE6		rpl12	>tr|Q6DRE6|Q6DRE6_DANRE 60S ribosomal protein L12 OS=Danio rerio GN=rpl12 PE=1 SV=1
	myhz2	>tr|Q6IQX1|Q6IQX1_DANRE Myosin, heavy polypeptide 2, fast muscle specific OS=Danio rerio GN=myhz2 PE=1 SV=1	Q6IQX1		myhz2	>tr|Q6IQX1|Q6IQX1_DANRE Myosin, heavy polypeptide 2, fast muscle specific OS=Danio rerio GN=myhz2 PE=1 SV=1
	rps2	>tr|Q6NWC3|Q6NWC3_DANRE Ribosomal protein S2 OS=Danio rerio GN=rps2 PE=1 SV=1	Q6NWC3		rps2	>tr|Q6NWC3|Q6NWC3_DANRE Ribosomal protein S2 OS=Danio rerio GN=rps2 PE=1 SV=1
	adka	>tr|Q6P3J9|Q6P3J9_DANRE Adenosine kinase a OS=Danio rerio GN=adka PE=1 SV=1	Q6P3J9		adka	>tr|Q6P3J9|Q6P3J9_DANRE Adenosine kinase a OS=Danio rerio GN=adka PE=1 SV=1
	pfkfb3	>tr|Q6P951|Q6P951_DANRE 6-phosphofructo-2-kinase/fructose-2, 6-biphosphatase 3 OS=Danio rerio GN=pfkfb3 PE=2 SV=1	Q6P951		pfkfb3	>tr|Q6P951|Q6P951_DANRE 6-phosphofructo-2-kinase/fructose-2, 6-biphosphatase 3 OS=Danio rerio GN=pfkfb3 PE=2 SV=1
	cct8	>tr|Q7ZU96|Q7ZU96_DANRE Cct8 protein OS=Danio rerio GN=cct8 PE=1 SV=1	Q7ZU96		cct8	>tr|Q7ZU96|Q7ZU96_DANRE Cct8 protein OS=Danio rerio GN=cct8 PE=1 SV=1
	si:dkey-61p9.11	>tr|U3JAJ7|U3JAJ7_DANRE Uncharacterized protein OS=Danio rerio GN=si:dkey-61p9.11 PE=4 SV=1	U3JAJ7		si:dkey-61p9.11	>tr|U3JAJ7|U3JAJ7_DANRE Uncharacterized protein OS=Danio rerio GN=si:dkey-61p9.11 PE=4 SV=1

## Sheet: Peptides
Sequence	Proteins	Leading razor protein	Start position	End position	Gene names	Protein names
DLYANTVLSGGTTMYPGIADR	A8WG05;Q7ZVI7;Q7ZVF9	A8WG05	292	312	actb2;actba;actbb	Actin, cytoplasmic 1;Actin, cytoplasmic 1, N-terminally processed;Actin, cytoplasmic 2;Actin, cytoplasmic 2, N-terminally processed
GYSFTTTAER	A8WG05;Q7ZVI7;Q7ZVF9;E9QH14;E9QD59	A8WG05	197	206	actb2;actba;actbb;actb1	Actin, cytoplasmic 1;Actin, cytoplasmic 1, N-terminally processed;Actin, cytoplasmic 2;Actin, cytoplasmic 2, N-terminally processed
MTQIMFETFNTPAMYVAIQAVLSLYASGR	A8WG05;Q7ZVI7;Q7ZVF9;E9QH14;E9QD59	A8WG05	119	147	actb2;actba;actbb;actb1	Actin, cytoplasmic 1;Actin, cytoplasmic 1, N-terminally processed;Actin, cytoplasmic 2;Actin, cytoplasmic 2, N-terminally processed
TTGIVMDSGDGVTHTVPIYEGYALPHAILR	A8WG05;Q7ZVI7;Q7ZVF9;E9QH14;E9QD59	A8WG05	148	177	actb2;actba;actbb;actb1	Actin, cytoplasmic 1;Actin, cytoplasmic 1, N-terminally processed;Actin, cytoplasmic 2;Actin, cytoplasmic 2, N-terminally processed
VAPEEHPVLLTEAPLNPK	A8WG05;Q7ZVI7;Q7ZVF9;E9QH14;E9QD59	A8WG05	96	113	actb2;actba;actbb;actb1	Actin, cytoplasmic 1;Actin, cytoplasmic 1, N-terminally processed;Actin, cytoplasmic 2;Actin, cytoplasmic 2, N-terminally processed
AVFPSIVGRPR	A8WG05;Q7ZVI7;Q7ZVF9;E9QH14;E9QD59;Q9I8V1;Q6XNL8;Q6IQR3;Q6IQL9;Q6DHS1;F1QUN8	A8WG05	29	39	actb2;actba;actbb;actb1;actc1b;acta1b;actc1a;acta2;acta1a	Actin, cytoplasmic 1;Actin, cytoplasmic 1, N-terminally processed;Actin, cytoplasmic 2;Actin, cytoplasmic 2, N-terminally processed
DLTDYLMK	A8WG05;Q7ZVI7;Q7ZVF9;E9QH14;E9QD59;Q9I8V1;Q6XNL8;Q6IQR3;Q6IQL9;Q6DHS1;F1QUN8;F8W3L1	A8WG05	184	191	actb2;actba;actbb;actb1;actc1b;acta1b;actc1a;acta2;acta1a	Actin, cytoplasmic 1;Actin, cytoplasmic 1, N-terminally processed;Actin, cytoplasmic 2;Actin, cytoplasmic 2, N-terminally processed
HQGVMVGMGQK	A8WG05;Q7ZVI7;Q7ZVF9;E9QH14;E9QD59;Q9I8V1;Q6XNL8;Q6IQR3;Q6IQL9;Q6DHS1;F1QUN8	A8WG05	40	50	actb2;actba;actbb;actb1;actc1b;acta1b;actc1a;acta2;acta1a	Actin, cytoplasmic 1;Actin, cytoplasmic 1, N-terminally processed;Actin, cytoplasmic 2;Actin, cytoplasmic 2, N-terminally processed
IIAPPERK	A8WG05;Q7ZVI7;Q7ZVF9;Q9I8V1;Q6XNL8;Q6IQR3;Q6IQL9;Q6DHS1;F1QUN8;F8W3L1	A8WG05	329	336	actb2;actba;actbb;actc1b;acta1b;actc1a;acta2;acta1a	Actin, cytoplasmic 1;Actin, cytoplasmic 1, N-terminally processed;Actin, cytoplasmic 2;Actin, cytoplasmic 2, N-terminally processed
IKIIAPPER	A8WG05;Q7ZVI7;Q7ZVF9;Q9I8V1;Q6XNL8;Q6IQR3;Q6IQL9;Q6DHS1;F1QUN8;F8W3L1	A8WG05	327	335	actb2;actba;actbb;actc1b;acta1b;actc1a;acta2;acta1a	Actin, cytoplasmic 1;Actin, cytoplasmic 1, N-terminally processed;Actin, cytoplasmic 2;Actin, cytoplasmic 2, N-terminally processed
TTGIVLDAGDGVTHNVPVYEGYALPHAIMR	Q9I8V1	Q9I8V1	150	179	actc1b
EITALAPSTMK	Q9I8V1;Q6XNL8;Q6IQR3;Q6IQL9;Q6DHS1;F1QUN8;F8W3L1	Q9I8V1	318	328	actc1b;acta1b;actc1a;acta2;acta1a
GYSFVTTAER	Q9I8V1;Q6XNL8;Q6IQR3;Q6IQL9;Q6DHS1;F1QUN8;F8W3L1	Q9I8V1	199	208	actc1b;acta1b;actc1a;acta2;acta1a
QEYDEAGPSIVHR	Q9I8V1;Q6XNL8;Q6IQR3;Q6IQL9;Q6DHS1;F1QUN8;F8W3L1	Q9I8V1	362	374	actc1b;acta1b;actc1a;acta2;acta1a
VAPEEHPTLLTEAPLNPK	Q9I8V1;Q6XNL8;Q6IQR3;Q6IQL9;Q6DHS1;F1QUN8;F8W3L1	Q9I8V1	98	115	actc1b;acta1b;actc1a;acta2;acta1a
ASDEPKAKR	Q6P3J9	Q6P3J9	2	10	adka
TAKEKMEQLSK	J9JI12;G1K2R8;Q1L8G6	J9JI12	620	630	ankib1a;ankib1	Ankyrin repeat and IBR domain-containing protein 1
FRDYADNLVAK	Q5TZ29;F1QQ87	Q5TZ29	2137	2147	apobb.1
LANSLLLENR	Q5TZ29;F1QQ87	Q5TZ29	3043	3052	apobb.1
LINEAQFK	Q5TZ29;F1QQ87	Q5TZ29	1685	1692	apobb.1
QDIATDVVLNR	Q5TZ29;F1QQ87	Q5TZ29	168	178	apobb.1
TINYAADKVPR	Q5TZ29;F1QQ87	Q5TZ29	676	686	apobb.1
VLLVTGNIK	Q5TZ29;F1QQ87	Q5TZ29	3450	3458	apobb.1
YAFAPDDDVDILSVR	Q5TZ29;F1QQ87	Q5TZ29	3427	3441	apobb.1
ADYDVIGPQALAR	O93548	O93548	19	31	bE1
ATIQDIFAK	O93548	O93548	10	18	bE1
VVWTDFEK	O93548	O93548	2	9	bE1
CLIVYPWTQR	O93548;B3DG37;Q90486;Q90485	O93548	32	41	bE1;ba1;ba2	Hemoglobin subunit beta-1;Hemoglobin subunit beta-2
ATYADLSVLHSEK	O93548;F6NT71	O93548	84	96	bE1;hbbe1.1
FIAVAVSALGR	O93548;F6NT71	O93548	134	144	bE1;hbbe1.1
AVAEELSAER	F1QU55;Q32LQ4	F1QU55	304	313	bhmt	Betaine--homocysteine S-methyltransferase 1
ITSEALLVTQQLVK	Q5TYZ5	Q5TYZ5	535	548	cand1
TVSPALIAR	Q5TYZ5	Q5TYZ5	374	382	cand1
GATQQILDEAER	A0A0G2KUJ0;F1QN02	A0A0G2KUJ0	128	139	cct2
ALIAGGGAPEIELALR	Q6PH46	Q6PH46	414	429	cct4	T-complex protein 1 subunit delta
AYILNLVK	Q6PH46	Q6PH46	275	282	cct4	T-complex protein 1 subunit delta
SIHDALCVIR	Q6PH46	Q6PH46	398	407	cct4	T-complex protein 1 subunit delta
LIAGQKDFFSK	B3DKJ0	B3DKJ0	167	177	cct7
YAEAFEALPR	Q7ZU96	Q7ZU96	441	450	cct8
IEEIFKK	A2BHA3	A2BHA3	260	266	ckma
FEEILTR	A2BHA3;Q7T306	A2BHA3	308	314	ckma;ckmb
LSTHAKFEEILTR	A2BHA3;Q7T306	A2BHA3	302	314	ckma;ckmb
RGTGGVDTASVGGVFDISNADR	A2BHA3;Q7T306	A2BHA3	320	341	ckma;ckmb
ALEHYTDLYDIKR	F1R966	F1R966	626	638	cltca	Clathrin heavy chain
AVNFFSK	F1R966	F1R966	1435	1441	cltca	Clathrin heavy chain
IVLDNSVFSEHR	F1R966	F1R966	1011	1022	cltca	Clathrin heavy chain
IYIDSNNNPER	F1R966;E7FBE5	F1R966	882	892	cltca	Clathrin heavy chain
LASTLVHLGEYQAAVDGAR	F1R966	F1R966	1227	1245	cltca	Clathrin heavy chain
NLILVVR	F1R966	F1R966	831	837	cltca	Clathrin heavy chain
NNLAGAEELFGR	F1R966	F1R966	355	366	cltca	Clathrin heavy chain
QLPLVKPYLR	F1R966	F1R966	1444	1453	cltca	Clathrin heavy chain
SVDPTLALSVYLR	F1R966	F1R966	469	481	cltca	Clathrin heavy chain
TSIDAYDNFDNISLAQR	F1R966	F1R966	1482	1498	cltca	Clathrin heavy chain
VANVELYYK	F1R966;E7FBE5	F1R966	1398	1406	cltca	Clathrin heavy chain
YIEIYVQK	F1R966;E7FBE5	F1R966	799	806	cltca	Clathrin heavy chain
CGPCPAGYTGQQVQGVGIPYASANK	E7FFR1;A0A0G2KDJ5	E7FFR1	138	162	comp
CINTSPGFR	E7FFR1;A0A0G2KDJ5;CON__ENSEMBL:ENSBTAP00000006074	E7FFR1	129	137	comp
CNAGFVGDQVK	E7FFR1;A0A0G2KDJ5	E7FFR1	196	206	comp
DRDGDNVGDACDSCPYIR	E7FFR1;A0A0G2KDJ5	E7FFR1	382	399	comp
FYEGQQMVADTGVIIDATMR	E7FFR1;A0A0G2KDJ5	E7FFR1	688	707	comp
NSLWHTGDSTNQVK	E7FFR1;A0A0G2KDJ5	E7FFR1	641	654	comp
QQIQEIVFLK	E7FFR1;A0A0G2KDJ5	E7FFR1	49	58	comp
QVEQIYWQANPFR	E7FFR1;A0A0G2KDJ5	E7FFR1	605	617	comp
TYQTVVLDPEGDAQIDPNWVVLNQGR	E7FFR1;A0A0G2KDJ5	E7FFR1	522	547	comp
WFLQHRPQEGYIR	E7FFR1;A0A0G2KDJ5	E7FFR1	673	685	comp
AVAEPGIQLK	E7FFR1;A0A0G2KDJ5;CON__ENSEMBL:ENSBTAP00000006074;F1REJ8;F1R1P9;Q8JGW0	E7FFR1	618	627	comp;thbs4a;thbs4b	Thrombospondin-4-B
VTVFEQEHFQGK	F1QTR1;B5M4A7;Q52JI6	F1QTR1	7	18	cryba1l2;cryba1l1
GEMFILEK	F1QT01	F1QT01	114	121	crybb1
IFLFDQENFQGR	F1QT01	F1QT01	64	75	crybb1
ICLYEVGDYKGR	E7F8M1;F1QMX8	E7F8M1	123	134	crybb1l1
GSQYLLEK	E7F8M1;F1QMX8;E7F4V5;A7E2K5	E7F8M1	175	182	crybb1l1;crybb1l2
GVSVVQGQSK	E7FCN9	E7FCN9	1703	1712	cspg4
SAADVIAQAR	A8DZ95	A8DZ95	223	232	dpysl2b
IFNLYPR	A8DZ95;F8W3R8;B1H1J6;F1QN16;F8W258;F1QR62;E7F9X3	A8DZ95	355	361	dpysl2b;dpys;dpysl4;crmp1
YIELLTR	F8W4Q1;F1RBA4	F8W4Q1	1041	1047	dspa
EHALLAFTLGVK	Q92005	Q92005	135	146	eef1a	Elongation factor 1-alpha
YYVTIIDAPGHR	Q92005;Q6P969;Q568F0;F1QI74;E7FD96;E9QGR4	Q92005	85	96	eef1a;eef1a1a;eef1a1b;eef1a1l1	Elongation factor 1-alpha
IGGIGTVPVGR	Q92005;Q6P969;Q568F0;F1QI74;E7FD96;Q6DHT2	Q92005	256	266	eef1a;eef1a1a;eef1a1b;eef1a1l1;eef1a2	Elongation factor 1-alpha
LPLQDVYK	Q92005;Q6P969;Q568F0;F1QI74;E7FD96;Q6DHT2;F1QQW9	Q92005	248	255	eef1a;eef1a1a;eef1a1b;eef1a1l1;eef1a2;si:dkey-37o8.1	Elongation factor 1-alpha
VLAVLNQHLNTR	Q6PE25	Q6PE25	138	149	eef1g	Elongation factor 1-gamma
LATLLGLQSPPTR	Q6PCR7	Q6PCR7	355	367	eif3a	Eukaryotic translation initiation factor 3 subunit A
LLDMDGIIVEK	Q6PCR7	Q6PCR7	341	351	eif3a	Eukaryotic translation initiation factor 3 subunit A
LLLTPWVK	Q6PCR7	Q6PCR7	144	151	eif3a	Eukaryotic translation initiation factor 3 subunit A
VLLATLSIPITPER	Q6PCR7	Q6PCR7	322	335	eif3a	Eukaryotic translation initiation factor 3 subunit A
LQADVPHIVVGTPGR	Q802C9	Q802C9	147	161	eif4a1a
VLITTDLLAR	Q802C9;Q7ZU67;F1R166	Q802C9	325	334	eif4a1a;eif4a1b;eif4a2
GIYAYGFEKPSAIQQR	Q802C9;Q7ZU67;F1R166;X1WDN7;F1QH34;Q7ZVA6	Q802C9	46	61	eif4a1a;eif4a1b;eif4a2;eif4a3	Eukaryotic initiation factor 4A-III
HITGEQLGDLYK	F1QBW7	F1QBW7	304	315	eno3
IGAEVYHNLK	F1QBW7;E9QJI6;E9QCX7;Q6PC12;Q6PC89	F1QBW7	218	227	eno3;eno1a;eno1b	Enolase
SSIFDAGAGIALNDHFVK	Q5XJ10	Q5XJ10	290	307	gapdh	Glyceraldehyde-3-phosphate dehydrogenase
AGLQFPVGR	A2BFY8;F1Q909;A4FVM2;X1WDJ9;Q5XJK2;Q561S9;Q4FZZ7;E7FE07;E7F5W3;E7F2T2;E7EZX1;E7EXD7;A2BFY9;A0A0G2L9H0;A0A0G2L881;F1QSZ6;F1RAX1;F1QTL1;F1R7H5;Q7ZTT0;E7F7N9;Q7ZU59;Q71PD7;Q7ZUY3	A2BFY8	24	32	h2afva;zgc:195633;zgc:163047;si:dkey-108k21.19;zgc:101846;mid1ip1;zgc:110434;si:ch211-113a14.16;si:dkey-108k21.26;si:dkey-261m9.15;si:ch211-113a14.19;si:ch211-113a14.11;si:dkey-261m9.7;phc2b;zgc:154164;h2afvb;h2afv;h2afx	Histone H2A;Histone H2A.V;Histone H2AX
STELLIR	B2GSF5;A8KBJ5;X1WC76;Q6PI20;Q4QRF4;G1K2S9	B2GSF5	58	64	h3f3b.1;si:ch211-113a14.27;si:dkey-108k21.24;h3f3a	Histone H3;Histone H3.3;Histone H3.2
YRPGTVALR	B2GSF5;A8KBJ5;X1WC76;Q6PI20;Q4QRF4	B2GSF5	42	50	h3f3b.1;si:ch211-113a14.27;si:dkey-108k21.24;h3f3a	Histone H3;Histone H3.3;Histone H3.2
LDFESVGLETLTR	Q5BLF6	Q5BLF6	19	31	hbbe3
VVWTAEER	Q5BLF6	Q5BLF6	2	9	hbbe3
ADLINNLGTIAK	E7EZ16;Q5RG12;Q90474;O57521	E7EZ16	95	106	hsp90ab1;hsp90aa1.2;hsp90a.1	Heat shock protein HSP 90-alpha 1;Heat shock protein HSP 90-beta
GVVDSEDLPLNISR	E7EZ16;Q5RG12;Q90474;O57521	E7EZ16	363	376	hsp90ab1;hsp90aa1.2;hsp90a.1	Heat shock protein HSP 90-alpha 1;Heat shock protein HSP 90-beta
LTFEVVNLAR	F8W4B1;E7F4G8;E7FB06	F8W4B1	862	871	itpr1a;itpr1
TTLVIMER	F8W2W2	F8W2W2	550	557	kpnb1
VAALQNLVK	F8W2W2	F8W2W2	235	243	kpnb1
LASYLDKVR	CON__P13645;I3IRY2;Q1LXJ9;CON__Q99456;CON__P02533;CON__Q04695;CON__Q9QWL7;CON__P08727;CON__P19001;F1R8U0;CON__P08779	CON__P13645	157	165	krtt1c19e;zgc:153629
AILNAINR	B7ZDA6	B7ZDA6	1766	1773	lamb2
NSNFLGAYDSIR	B7ZDA6	B7ZDA6	1307	1318	lamb2
VVVIRPGPIPTSSPCGNTIPADDLLTVSLSSGAR	B7ZDA6	B7ZDA6	625	658	lamb2
CIYNTAGVFCDR	Q1LVF0	Q1LVF0	836	847	lamc1	Laminin subunit gamma-1
CLANYYR	Q1LVF0	Q1LVF0	366	372	lamc1	Laminin subunit gamma-1
LSAEDVVLEGSGLR	Q1LVF0	Q1LVF0	574	587	lamc1	Laminin subunit gamma-1
VAVPLIAQGNSYPGEETQTFVFR	Q1LVF0	Q1LVF0	588	610	lamc1	Laminin subunit gamma-1
VVVVTAGAR	Q9PVK5	Q9PVK5	92	100	ldha	L-lactate dehydrogenase A chain
MVVDSAYEVIK	Q9PVK5;Q9PVK4	Q9PVK4	234	244	ldha;ldhba	L-lactate dehydrogenase A chain;L-lactate dehydrogenase B-A chain
VIGSGTNLDSAR	Q9PVK5;Q9PVK4;E9QGA6;B2GRW6;E7FA49;Q6DGK2;E9QH54	Q9PVK4	159	170	ldha;ldhba;ldhbb	L-lactate dehydrogenase A chain;L-lactate dehydrogenase B-A chain;L-lactate dehydrogenase;L-lactate dehydrogenase B-B chain
ELADELALVDVVEDR	Q9PVK4	Q9PVK4	44	58	ldhba	L-lactate dehydrogenase B-A chain
HIIPQIVK	Q9PVK4;E9QGA6;B2GRW6;E7FA49;Q6DGK2;E9QH54	Q9PVK4	120	127	ldhba;ldhbb	L-lactate dehydrogenase B-A chain;L-lactate dehydrogenase;L-lactate dehydrogenase B-B chain
IVVVTAGVR	Q9PVK4;E9QGA6;B2GRW6;E7FA49;Q6DGK2	Q9PVK4	92	100	ldhba;ldhbb	L-lactate dehydrogenase B-A chain;L-lactate dehydrogenase;L-lactate dehydrogenase B-B chain
DNIQGITKPAIR	E7F7C7;A3KPR4;X1WGM1	E7F7C7	25	36	LOC100538129;si:dkey-108k21.23;si:dkey-108k21.12	Histone H4
VFLENVIR	E7F7C7;A3KPR4;X1WGM1	E7F7C7	61	68	LOC100538129;si:dkey-108k21.23;si:dkey-108k21.12	Histone H4
AGKLEPHLVLDQLR	I3ISA3;F1R3G4	I3ISA3	700	713	myh10
AIAFDKLEK	I3ISA3;F1R3G4	I3ISA3	1425	1433	myh10
ALDEALEAKEEFER	I3ISA3;F1R3G4	I3ISA3	1504	1517	myh10
ASIAALEAK	I3ISA3;F1R3G4	I3ISA3	1827	1835	myh10
ELDDATEASEGLSR	I3ISA3;F1R3G4	I3ISA3	1919	1932	myh10
ELQAQLAELQEDLESEK	I3ISA3;F1R3G4	I3ISA3	1128	1144	myh10
ELQAQLAELQEDLESEKAAR	I3ISA3;F1R3G4	I3ISA3	1128	1147	myh10
EQADFAVEALAK	I3ISA3;F1R3G4	I3ISA3	428	439	myh10
FKASIAALEAK	I3ISA3;F1R3G4	I3ISA3	1825	1835	myh10
FLSNGNIPIPGQQDK	I3ISA3;F1R3G4	I3ISA3	322	336	myh10
HAEQERDELADEISNSASGK	I3ISA3;F1R3G4	I3ISA3	1718	1737	myh10
HGTALEEISEQLEQAKR	I3ISA3;F1R3G4	I3ISA3	1214	1230	myh10
KEEELQAVLAR	I3ISA3;F1R3G4	I3ISA3	1101	1111	myh10
KLEDDVGALEGLEEVKR	I3ISA3;F1R3G4	I3ISA3	1392	1408	myh10
LQQELDDLMVDLDHQR	I3ISA3;F1R3G4	I3ISA3	1438	1453	myh10
MQSHIQDLEEQLDEEEAAR	I3ISA3;F1R3G4	I3ISA3	961	979	myh10
NKQTLESDNKELTNEVK	I3ISA3;F1R3G4	I3ISA3	1238	1254	myh10
NLPIYSENIIEMYR	I3ISA3;F1R3G4	I3ISA3	133	146	myh10
QRYEILTPNAIPK	I3ISA3;F1R3G4	I3ISA3	739	751	myh10
SKLQELEGSVK	I3ISA3;F1R3G4	I3ISA3	1812	1822	myh10
TGVLAHLEEER	I3ISA3;F1R3G4	I3ISA3	785	795	myh10
VKPLLQVTR	I3ISA3;F1R3G4	I3ISA3	854	862	myh10
VVSAVLQFGNIVFKK	I3ISA3;F1R3G4	I3ISA3	362	376	myh10
YEILTPNAIPK	I3ISA3;F1R3G4	I3ISA3	741	751	myh10
DLDDLEITLAK	E9QGC3;E9QF07	E9QGC3	596	606	myh7bb
DLDDLEITLAKVEK	E9QGC3;E9QF07	E9QGC3	596	609	myh7bb
ELEELSER	E9QGC3;E9QF07	E9QGC3	785	792	myh7bb
KDLDDLEITLAK	E9QGC3;E9QF07	E9QGC3	595	606	myh7bb
LLGSLDIDHTQYK	E9QGC3;E9QF07;B8JLS3	B8JLS3	745	757	myh7bb;myh6
AEAQLQELQVK	F1QJK4;F1QC64	F1QJK4	1249	1259	myh9b
AGVLAHLEEER	F1QJK4;F1QC64	F1QJK4	764	774	myh9b
AQTQEQAEFAVEALAK	F1QJK4;F1QC64	F1QJK4	405	420	myh9b
DLEAVSQR	F1QJK4;F1QC64	F1QJK4	1392	1399	myh9b
FVSELWKDVDR	F1QJK4;F1QC64	F1QJK4	608	618	myh9b
IMGFSEEEHVGLLR	F1QJK4;F1QC64	F1QJK4	329	342	myh9b
INFDVNGYIVGANIETYLLEK	F1QJK4;F1QC64	F1QJK4	242	262	myh9b
IRELESQLSELQEDLELER	F1QJK4;F1QC64	F1QJK4	1105	1123	myh9b
IVGLDKVAGMSELPGAFK	F1QJK4;F1QC64	F1QJK4	619	636	myh9b
KAEAQLQELQVK	F1QJK4;F1QC64	F1QJK4	1248	1259	myh9b
LDPHLVLDQLR	F1QJK4;F1QC64	F1QJK4	682	692	myh9b
LGFEAGSLK	F1QJK4;F1QC64;H9GY99	F1QJK4	37	45	myh9b
LSREEILAQSK	F1QJK4;F1QC64	F1QJK4	1658	1668	myh9b
NLVNNPLAQADWATKK	F1QJK4;F1QC64;H9GY99	F1QJK4	13	28	myh9b
QLLQANPILEAFGNAK	F1QJK4;F1QC64	F1QJK4	211	226	myh9b
QQVAEQQLVEMEVK	F1QJK4;F1QC64	F1QJK4	860	873	myh9b
QRIELAER	F1QJK4;F1QC64	F1QJK4	1266	1273	myh9b
TLAMAAR	F1QJK4;F1QC64	F1QJK4	1605	1611	myh9b
TVGQLYKEQLSK	F1QJK4;F1QC64	F1QJK4	644	655	myh9b
VAGMSELPGAFK	F1QJK4;F1QC64	F1QJK4	625	636	myh9b
VISSVLQLGNMSFK	F1QJK4;F1QC64	F1QJK4	343	356	myh9b
VKPLLQVSR	F1QJK4;F1QC64	F1QJK4	833	841	myh9b
VLQEQGTHPK	F1QJK4;F1QC64	F1QJK4	547	556	myh9b
YEILTPNSIPK	F1QJK4;F1QC64	F1QJK4	720	730	myh9b
VIQYLAHVASSHK	F1QJK4;A0A0G2KTX1;E7FFS5;I3ISA3;F1R3G4	F1QJK4	185	197	myh9b;myh10
CNGVLEGIR	F1QJK4;F1QC64;B8A569;F1R174;B6IDE1;A0A0G2L6C1;B8A561;X1WF87;F1QVX3;F1QZW1;B8A568;F1Q4R7;F1QIR4;F1RBV5;Q6IQX1;E9QGC3;E9QF07;B8JLS3;I3ISA3;F1R3G4	B8A561	697	705	myh9b;myhz1.3;smyhc2;myhz1.2;myhb;vmhc;myhz1.1;smyhc1;wu:fd14a01;myhz2;myh7bb;myh6;myh10
DFETSQFLSR	X1WF87;F1QVX3	X1WF87	1086	1095	myhb
IEDEQSLGIQFQK	X1WF87;F1QVX3	X1WF87	1096	1108	myhb
LQDAEESIEAVNAK	X1WF87;F1QVX3	X1WF87	1399	1412	myhb
RESIYSIQYNIR	X1WF87;F1QVX3	X1WF87	810	821	myhb
TLEDQLSEFK	X1WF87;F1QVX3	X1WF87	1253	1262	myhb
VQLELNQVKGEIDR	X1WF87;F1QVX3;Q6IQX1	Q6IQX1	1563	1576	myhb;myhz2
VQLELNQVKGEIDRK	X1WF87;F1QVX3;Q6IQX1	Q6IQX1	1563	1577	myhb;myhz2
GGSFQTVSALFR	X1WF87;F1QVX3;F1RBV5	F1RBV5	643	654	myhb;wu:fd14a01
QAYTQQIEELKR	X1WF87;F1QVX3;F1RBV5	F1RBV5	1308	1319	myhb;wu:fd14a01
SRVTFQLSAER	X1WF87;F1QVX3;F1RBV5	F1RBV5	274	284	myhb;wu:fd14a01
VTVITLDTKEEK	B8A568	B8A568	60	71	myhz1.1
NDENLRQLNDLSAQR	B8A561	B8A561	1265	1279	myhz1.2
QLNDLSAQR	B8A561	B8A561	1271	1279	myhz1.2
ELESEVEAEQR	B8A561;X1WF87;F1QVX3;B8A568;F1Q4R7;E7FAD0;F1RBV5;Q6IQX1	B8A561	1823	1833	myhz1.2;myhb;myhz1.1;wu:fd14a01;myhz2
NLEVTVK	B8A561;X1WF87;F1QVX3;B8A568;F1Q4R7;E7FAD0;F1RBV5;Q6IQX1	B8A561	1787	1793	myhz1.2;myhb;myhz1.1;wu:fd14a01;myhz2
NLEVTVKDLQHR	B8A561;X1WF87;F1QVX3;B8A568;F1Q4R7;E7FAD0;F1RBV5;Q6IQX1	B8A561	1787	1798	myhz1.2;myhb;myhz1.1;wu:fd14a01;myhz2
VRELESEVEAEQRR	B8A561;X1WF87;F1QVX3;B8A568;F1Q4R7;E7FAD0;F1RBV5;Q6IQX1	B8A561	1821	1834	myhz1.2;myhb;myhz1.1;wu:fd14a01;myhz2
DAIYTIQYNVR	B8A561;B8A568;F1Q4R7	B8A561	811	821	myhz1.2;myhz1.1
EEQAEPDGTEEADKIGYLLGLNSADMLK	B8A561;B8A568;F1Q4R7	B8A561	374	401	myhz1.2;myhz1.1
IGYLLGLNSADMLK	B8A561;B8A568;F1Q4R7	B8A561	388	401	myhz1.2;myhz1.1
ILYADFKQR	B8A561;B8A568;F1Q4R7	B8A561	715	723	myhz1.2;myhz1.1
ITDSMQSTLDSEVR	B8A561;B8A568;F1Q4R7;E7FAD0	B8A561	1595	1608	myhz1.2;myhz1.1
QREEQAEPDGTEEADKIGYLLGLNSADMLK	B8A561;B8A568;F1Q4R7	B8A561	372	401	myhz1.2;myhz1.1
RDAIYTIQYNVR	B8A561;B8A568;F1Q4R7	B8A561	810	821	myhz1.2;myhz1.1
TLEDQLSEIKSKNDENLR	B8A561;B8A568;F1Q4R7	B8A561	1253	1270	myhz1.2;myhz1.1
ELETEIEAEQRR	B8A569;F1QNV2	B8A569	1823	1834	myhz1.3
VRELETEIEAEQR	B8A569;F1QNV2	B8A569	1821	1833	myhz1.3
VRELETEIEAEQRR	B8A569;F1QNV2	B8A569	1821	1834	myhz1.3
VTESMQSTLDSEVR	B8A569;F1QNV2	B8A569	1595	1608	myhz1.3
IAYLLGLNSADMLK	B8A569;F1R174;X1WF87;F1QVX3;Q6IQX1	B8A569	388	401	myhz1.3;myhb;myhz2
ENKNLQQEISDLTEQLGETGK	B8A569;B8A568;F1Q4R7;E7FAD0;F1RBV5;Q6IQX1	B8A568	1503	1523	myhz1.3;myhz1.1;wu:fd14a01;myhz2
NLQQEISDLTEQLGETGK	B8A569;B8A568;F1Q4R7;E7FAD0;F1RBV5;Q6IQX1	B8A568	1506	1523	myhz1.3;myhz1.1;wu:fd14a01;myhz2
DGGKVTVITLDTKEER	B8A569;F1R174;B8A561	B8A561	56	71	myhz1.3;myhz1.2
SRDGGKVTVITLDTK	B8A569;F1R174;B8A561	B8A561	54	68	myhz1.3;myhz1.2
VTVITLDTKEER	B8A569;F1R174;B8A561	B8A561	60	71	myhz1.3;myhz1.2
AEAHFSLVHYAGTVDYNISGWLDK	B8A569;F1R174;B8A561;X1WF87;F1QVX3;B8A568;F1Q4R7;Q6IQX1	B8A561	577	600	myhz1.3;myhz1.2;myhb;myhz1.1;myhz2
MQGSLEDQIIAANPLLEAYGNAK	B8A569;F1R174;B8A561;X1WF87;F1QVX3;B8A568;F1Q4R7;Q6IQX1	B8A561	216	238	myhz1.3;myhz1.2;myhb;myhz1.1;myhz2
SLSTELFKMK	B8A569;B8A561;X1WF87;F1QVX3;B8A568;F1Q4R7;Q6IQX1	B8A561	1478	1487	myhz1.3;myhz1.2;myhb;myhz1.1;myhz2
VGNEFVTK	B8A569;F1R174;B8A561;X1WF87;F1QVX3;B8A568;F1Q4R7;Q6IQX1	B8A561	410	417	myhz1.3;myhz1.2;myhb;myhz1.1;myhz2
VKVGNEFVTK	B8A569;F1R174;B8A561;X1WF87;F1QVX3;B8A568;F1Q4R7;Q6IQX1	B8A561	408	417	myhz1.3;myhz1.2;myhb;myhz1.1;myhz2
LAEKDEEIEQIKR	B8A569;F1QNV2;B8A561;X1WF87;F1QVX3;B8A568;F1Q4R7;E7FAD0;F1RBV5	B8A561	1578	1590	myhz1.3;myhz1.2;myhb;myhz1.1;wu:fd14a01
AGLLGTLEEMRDEK	B8A569;F1R174;B8A561;X1WF87;F1QVX3;B8A568;F1Q4R7;F1RBV5;Q6IQX1	B8A561	769	782	myhz1.3;myhz1.2;myhb;myhz1.1;wu:fd14a01;myhz2
ALQEAHQQTLDDLQAEEDKVNTLTK	B8A569;B8A561;X1WF87;F1QVX3;B8A568;F1Q4R7;F1RBV5;Q6IQX1	B8A561	1000	1024	myhz1.3;myhz1.2;myhb;myhz1.1;wu:fd14a01;myhz2
ANALAANLDK	B8A569;B8A561;X1WF87;F1QVX3;B8A568;F1Q4R7;F1RBV5;Q6IQX1	B8A561	1437	1446	myhz1.3;myhz1.2;myhb;myhz1.1;wu:fd14a01;myhz2
ANALAANLDKK	B8A569;B8A561;X1WF87;F1QVX3;B8A568;F1Q4R7;F1RBV5;Q6IQX1	B8A561	1437	1447	myhz1.3;myhz1.2;myhb;myhz1.1;wu:fd14a01;myhz2
DLEESTLQHEATAAALR	B8A569;B8A561;X1WF87;F1QVX3;B8A568;F1Q4R7;F1RBV5;Q6IQX1	B8A561	1179	1195	myhz1.3;myhz1.2;myhb;myhz1.1;wu:fd14a01;myhz2
DLEESTLQHEATAAALRK	B8A569;B8A561;X1WF87;F1QVX3;B8A568;F1Q4R7;F1RBV5;Q6IQX1	B8A561	1179	1196	myhz1.3;myhz1.2;myhb;myhz1.1;wu:fd14a01;myhz2
ELTYQTEEDKK	B8A569;F1QNV2;B8A561;X1WF87;F1QVX3;B8A568;F1Q4R7;E7FAD0;F1RBV5;Q6IQX1	B8A561	1851	1861	myhz1.3;myhz1.2;myhb;myhz1.1;wu:fd14a01;myhz2
ILRVQLELNQVK	B8A569;F1QNV2;B8A561;X1WF87;F1QVX3;B8A568;F1Q4R7;E7FAD0;F1RBV5;Q6IQX1	B8A561	1560	1571	myhz1.3;myhz1.2;myhb;myhz1.1;wu:fd14a01;myhz2
KALQEAHQQTLDDLQAEEDKVNTLTK	B8A569;B8A561;X1WF87;F1QVX3;B8A568;F1Q4R7;F1RBV5;Q6IQX1	B8A561	999	1024	myhz1.3;myhz1.2;myhb;myhz1.1;wu:fd14a01;myhz2
KMEGDLNEMEIQLSHANR	B8A569;F1QNV2;B8A561;X1WF87;F1QVX3;B8A568;F1Q4R7;E7FAD0;F1RBV5;Q6IQX1	B8A561	1619	1636	myhz1.3;myhz1.2;myhb;myhz1.1;wu:fd14a01;myhz2
KVAEQELVDASER	B8A569;F1QNV2;B8A561;X1WF87;F1QVX3;B8A568;F1Q4R7;E7FAD0;F1RBV5;Q6IQX1	B8A561	1702	1714	myhz1.3;myhz1.2;myhb;myhz1.1;wu:fd14a01;myhz2
LEDEEEINAELTAK	B8A569;B8A561;X1WF87;F1QVX3;B8A568;F1Q4R7;F1RBV5;Q6IQX1	B8A561	928	941	myhz1.3;myhz1.2;myhb;myhz1.1;wu:fd14a01;myhz2
LEDEEEINAELTAKK	B8A569;B8A561;X1WF87;F1QVX3;B8A568;F1Q4R7;F1RBV5;Q6IQX1	B8A561	928	942	myhz1.3;myhz1.2;myhb;myhz1.1;wu:fd14a01;myhz2
MEGDLNEMEIQLSHANR	B8A569;F1QNV2;B8A561;X1WF87;F1QVX3;B8A568;F1Q4R7;E7FAD0;F1RBV5;Q6IQX1	B8A561	1620	1636	myhz1.3;myhz1.2;myhb;myhz1.1;wu:fd14a01;myhz2
RDLEESTLQHEATAAALR	B8A569;B8A561;X1WF87;F1QVX3;B8A568;F1Q4R7;F1RBV5;Q6IQX1	B8A561	1178	1195	myhz1.3;myhz1.2;myhb;myhz1.1;wu:fd14a01;myhz2
TPGLMENFLVIHQLR	B8A569;F1R174;B8A561;X1WF87;F1QVX3;B8A568;F1Q4R7;F1RBV5;Q6IQX1	B8A561	682	696	myhz1.3;myhz1.2;myhb;myhz1.1;wu:fd14a01;myhz2
VAEQELVDASER	B8A569;F1QNV2;B8A561;X1WF87;F1QVX3;B8A568;F1Q4R7;E7FAD0;F1RBV5;Q6IQX1	B8A561	1703	1714	myhz1.3;myhz1.2;myhb;myhz1.1;wu:fd14a01;myhz2
VLNASVIPEGQFIDNK	B8A569;F1R174;B8A561;X1WF87;F1QVX3;B8A568;F1Q4R7;F1RBV5;Q6IQX1	B8A561	726	741	myhz1.3;myhz1.2;myhb;myhz1.1;wu:fd14a01;myhz2
VLNASVIPEGQFIDNKK	B8A569;F1R174;B8A561;X1WF87;F1QVX3;B8A568;F1Q4R7;F1RBV5;Q6IQX1	B8A561	726	742	myhz1.3;myhz1.2;myhb;myhz1.1;wu:fd14a01;myhz2
VQLELNQVK	B8A569;F1QNV2;B8A561;X1WF87;F1QVX3;B8A568;F1Q4R7;E7FAD0;F1RBV5;Q6IQX1	B8A561	1563	1571	myhz1.3;myhz1.2;myhb;myhz1.1;wu:fd14a01;myhz2
YKVLNASVIPEGQFIDNK	B8A569;F1R174;B8A561;X1WF87;F1QVX3;B8A568;F1Q4R7;F1RBV5;Q6IQX1	B8A561	724	741	myhz1.3;myhz1.2;myhb;myhz1.1;wu:fd14a01;myhz2
YKVLNASVIPEGQFIDNKK	B8A569;F1R174;B8A561;X1WF87;F1QVX3;B8A568;F1Q4R7;F1RBV5;Q6IQX1	B8A561	724	742	myhz1.3;myhz1.2;myhb;myhz1.1;wu:fd14a01;myhz2
LASADIETYLLEK	B8A569;F1R174;B8A561;X1WF87;F1QVX3;F1QZW1;B8A568;F1Q4R7;F1QIR4;F1RBV5;Q6IQX1	B8A561	262	274	myhz1.3;myhz1.2;myhb;vmhc;myhz1.1;smyhc1;wu:fd14a01;myhz2
LRMDLER	B8A569;B8A561;X1WF87;F1QVX3;F1QZW1;B8A568;F1Q4R7;F1QIR4;F1RBV5;Q6IQX1	B8A561	1046	1052	myhz1.3;myhz1.2;myhb;vmhc;myhz1.1;smyhc1;wu:fd14a01;myhz2
KKQADSVAELGEQIDNLQR	B8A569;B8A561;X1WF87;F1QVX3;F1QZW1;B8A568;F1Q4R7;F1RBV5;Q6IQX1	B8A561	1196	1214	myhz1.3;myhz1.2;myhb;vmhc;myhz1.1;wu:fd14a01;myhz2
KQADSVAELGEQIDNLQR	B8A569;B8A561;X1WF87;F1QVX3;F1QZW1;B8A568;F1Q4R7;F1RBV5;Q6IQX1	B8A561	1197	1214	myhz1.3;myhz1.2;myhb;vmhc;myhz1.1;wu:fd14a01;myhz2
QADSVAELGEQIDNLQR	B8A569;B8A561;X1WF87;F1QVX3;F1QZW1;B8A568;F1Q4R7;F1RBV5;Q6IQX1	B8A561	1198	1214	myhz1.3;myhz1.2;myhb;vmhc;myhz1.1;wu:fd14a01;myhz2
AVETEKAEIQTALEEAEGTLEHEESK	B8A569;F1QNV2;B8A561;B8A568;F1Q4R7;E7FAD0	B8A561	1534	1559	myhz1.3;myhz1.2;myhz1.1
DFETSQLLSK	B8A569;B8A561;B8A568;F1Q4R7	B8A561	1086	1095	myhz1.3;myhz1.2;myhz1.1
DFETSQLLSKIEDEQSLGAQLQK	B8A569;B8A561;B8A568;F1Q4R7	B8A561	1086	1108	myhz1.3;myhz1.2;myhz1.1
DFETSQLLSKIEDEQSLGAQLQKK	B8A569;B8A561;B8A568;F1Q4R7	B8A561	1086	1109	myhz1.3;myhz1.2;myhz1.1
DGGKVTVITLDTK	B8A569;F1R174;B8A561;B8A568;F1Q4R7	B8A561	56	68	myhz1.3;myhz1.2;myhz1.1
KDFETSQLLSK	B8A569;B8A561;B8A568;F1Q4R7	B8A561	1085	1095	myhz1.3;myhz1.2;myhz1.1
KKDFETSQLLSK	B8A569;B8A561;B8A568;F1Q4R7	B8A561	1084	1095	myhz1.3;myhz1.2;myhz1.1
KKLEADLVQIQSEVEDTVQEAR	B8A569;F1QNV2;B8A561;B8A568;F1Q4R7	B8A561	1730	1751	myhz1.3;myhz1.2;myhz1.1
KLEADLVQIQSEVEDTVQEAR	B8A569;F1QNV2;B8A561;B8A568;F1Q4R7	B8A561	1731	1751	myhz1.3;myhz1.2;myhz1.1
LAQESIMDLENDKQQSEEKLK	B8A569;B8A561;B8A568;F1Q4R7	B8A561	1063	1083	myhz1.3;myhz1.2;myhz1.1
LEADLVQIQSEVEDTVQEAR	B8A569;F1QNV2;B8A561;B8A568;F1Q4R7	B8A561	1732	1751	myhz1.3;myhz1.2;myhz1.1
NLTEEMAAQDESIGK	B8A569;B8A561;B8A568;F1Q4R7	B8A561	979	993	myhz1.3;myhz1.2;myhz1.1
NLTEEMAAQDESIGKLTK	B8A569;B8A561;B8A568;F1Q4R7	B8A561	979	996	myhz1.3;myhz1.2;myhz1.1
RVIQYFATVAVQGPEK	B8A569;F1R174;B8A561;B8A568;F1Q4R7	B8A561	192	207	myhz1.3;myhz1.2;myhz1.1
STDAEMAVYGK	B8A569;F1R174;B8A561;B8A568;F1Q4R7	B8A561	2	12	myhz1.3;myhz1.2;myhz1.1
TLEDQLSEIKSK	B8A569;B8A561;B8A568;F1Q4R7	B8A561	1253	1264	myhz1.3;myhz1.2;myhz1.1
VIQYFATVAVQGPEK	B8A569;F1R174;B8A561;B8A568;F1Q4R7	B8A561	193	207	myhz1.3;myhz1.2;myhz1.1
VIQYFATVAVQGPEKK	B8A569;F1R174;B8A561;B8A568;F1Q4R7	B8A561	193	208	myhz1.3;myhz1.2;myhz1.1
VTVITLDTK	B8A569;F1R174;B8A561;B8A568;F1Q4R7	B8A561	60	68	myhz1.3;myhz1.2;myhz1.1
AEIQTALEEAEGTLEHEESK	B8A569;F1QNV2;B8A561;B8A568;F1Q4R7;E7FAD0;Q6IQX1	B8A561	1540	1559	myhz1.3;myhz1.2;myhz1.1;myhz2
CNAFQKPKPAK	B8A569;F1R174;B8A561;B8A568;F1Q4R7;Q6IQX1	B8A561	564	574	myhz1.3;myhz1.2;myhz1.1;myhz2
DAQLHLDDAVR	B8A569;F1QNV2;B8A561;B8A568;E7FAD0;Q6IQX1	B8A561	1654	1664	myhz1.3;myhz1.2;myhz1.1;myhz2
DPLNESVVQLYQK	B8A569;F1R174;B8A561;B8A568;F1Q4R7;Q6IQX1	B8A561	603	615	myhz1.3;myhz1.2;myhz1.1;myhz2
ELATMKEDFVK	B8A569;B8A561;B8A568;F1Q4R7;Q6IQX1	B8A561	850	860	myhz1.3;myhz1.2;myhz1.1;myhz2
ELTYQTEEDKKNVNR	B8A569;F1QNV2;B8A561;B8A568;F1Q4R7;E7FAD0;Q6IQX1	B8A561	1851	1865	myhz1.3;myhz1.2;myhz1.1;myhz2
FDKIEDMAMMTHLNEPSVLYNLKER	B8A569;F1R174;B8A561;B8A568;F1Q4R7;Q6IQX1	B8A561	86	110	myhz1.3;myhz1.2;myhz1.1;myhz2
FTGAVLHHGNMK	B8A569;F1R174;B8A561;B8A568;F1Q4R7;Q6IQX1	B8A561	356	367	myhz1.3;myhz1.2;myhz1.1;myhz2
GGSMQTVSSQFRENLGK	B8A569;F1R174;B8A561;B8A568;F1Q4R7;Q6IQX1	B8A561	643	659	myhz1.3;myhz1.2;myhz1.1;myhz2
GKQAFTQQIEELKR	B8A569;B8A561;B8A568;F1Q4R7;Q6IQX1	B8A561	1306	1319	myhz1.3;myhz1.2;myhz1.1;myhz2
IEDMAMMTHLNEPSVLYNLK	B8A569;F1R174;B8A561;B8A568;F1Q4R7;Q6IQX1	B8A561	89	108	myhz1.3;myhz1.2;myhz1.1;myhz2
IEDMAMMTHLNEPSVLYNLKER	B8A569;F1R174;B8A561;B8A568;F1Q4R7;Q6IQX1	B8A561	89	110	myhz1.3;myhz1.2;myhz1.1;myhz2
INQMLDTK	B8A569;F1R174;B8A561;B8A568;F1Q4R7;Q6IQX1	B8A561	447	454	myhz1.3;myhz1.2;myhz1.1;myhz2
KGGSMQTVSSQFR	B8A569;F1R174;B8A561;B8A568;F1Q4R7;Q6IQX1	B8A561	642	654	myhz1.3;myhz1.2;myhz1.1;myhz2
KGGSMQTVSSQFRENLGK	B8A569;F1R174;B8A561;B8A568;F1Q4R7;Q6IQX1	B8A561	642	659	myhz1.3;myhz1.2;myhz1.1;myhz2
KVAEQELVDASERVGLLHSQNTSLLNTK	B8A569;F1QNV2;B8A561;B8A568;F1Q4R7;E7FAD0;Q6IQX1	B8A561	1702	1729	myhz1.3;myhz1.2;myhz1.1;myhz2
KVQHELEEAEER	B8A569;F1QNV2;B8A561;B8A568;F1Q4R7;E7FAD0;Q6IQX1	B8A561	1900	1911	myhz1.3;myhz1.2;myhz1.1;myhz2
KVQHELEEAEERADIAESQVNK	B8A569;F1QNV2;B8A561;B8A568;F1Q4R7;E7FAD0;Q6IQX1	B8A561	1900	1921	myhz1.3;myhz1.2;myhz1.1;myhz2
LAQRLQEAEEQIEAVNSK	B8A569;B8A561;B8A568;F1Q4R7;Q6IQX1	B8A561	1395	1412	myhz1.3;myhz1.2;myhz1.1;myhz2
LLATLYPPVVEETGGGKK	B8A569;F1R174;B8A561;B8A568;F1Q4R7;Q6IQX1	B8A561	620	637	myhz1.3;myhz1.2;myhz1.1;myhz2
LLGSIDVNHDEYR	B8A569;F1R174;B8A561;B8A568;F1Q4R7;Q6IQX1	B8A561	747	759	myhz1.3;myhz1.2;myhz1.1;myhz2
LLGSIDVNHDEYRFGHTK	B8A569;F1R174;B8A561;B8A568;F1Q4R7;Q6IQX1	B8A561	747	764	myhz1.3;myhz1.2;myhz1.1;myhz2
LQEAEEQIEAVNSK	B8A569;B8A561;B8A568;F1Q4R7;Q6IQX1	B8A561	1399	1412	myhz1.3;myhz1.2;myhz1.1;myhz2
LQTENGEFGR	B8A569;B8A561;B8A568;F1Q4R7;Q6IQX1	B8A561	1282	1291	myhz1.3;myhz1.2;myhz1.1;myhz2
LQTENGEFGRQLEEK	B8A569;B8A561;B8A568;F1Q4R7;Q6IQX1	B8A561	1282	1296	myhz1.3;myhz1.2;myhz1.1;myhz2
LYDQHLGK	B8A569;F1R174;B8A561;B8A568;F1Q4R7;Q6IQX1	B8A561	556	563	myhz1.3;myhz1.2;myhz1.1;myhz2
MEAPPHIFSVSDNAYQFMLTDR	B8A569;F1R174;B8A561;B8A568;F1Q4R7;Q6IQX1	B8A561	150	171	myhz1.3;myhz1.2;myhz1.1;myhz2
MKNSYEETLDQLETLK	B8A569;B8A561;B8A568;F1Q4R7;E7FAD0;Q6IQX1	B8A561	1486	1501	myhz1.3;myhz1.2;myhz1.1;myhz2
MKNSYEETLDQLETLKR	B8A569;B8A561;B8A568;F1Q4R7;E7FAD0;Q6IQX1	B8A561	1486	1502	myhz1.3;myhz1.2;myhz1.1;myhz2
MVALLQEK	B8A569;B8A561;B8A568;F1Q4R7;Q6IQX1	B8A561	879	886	myhz1.3;myhz1.2;myhz1.1;myhz2
MVALLQEKNDLQLAVASESENLSDAEER	B8A569;B8A561;B8A568;F1Q4R7;Q6IQX1	B8A561	879	906	myhz1.3;myhz1.2;myhz1.1;myhz2
NDLQLAVASESENLSDAEER	B8A569;B8A561;B8A568;F1Q4R7;Q6IQX1	B8A561	887	906	myhz1.3;myhz1.2;myhz1.1;myhz2
NSYEETLDQLETLK	B8A569;B8A561;B8A568;F1Q4R7;E7FAD0;Q6IQX1	B8A561	1488	1501	myhz1.3;myhz1.2;myhz1.1;myhz2
NSYEETLDQLETLKR	B8A569;B8A561;B8A568;F1Q4R7;E7FAD0;Q6IQX1	B8A561	1488	1502	myhz1.3;myhz1.2;myhz1.1;myhz2
NSYEETLDQLETLKRENK	B8A569;B8A561;B8A568;F1Q4R7;E7FAD0;Q6IQX1	B8A561	1488	1505	myhz1.3;myhz1.2;myhz1.1;myhz2
NTLMQSEIEELR	B8A569;F1QNV2;B8A561;B8A568;F1Q4R7;E7FAD0;Q6IQX1	B8A561	1680	1691	myhz1.3;myhz1.2;myhz1.1;myhz2
NVNRLQDLVDKLQLK	B8A569;F1QNV2;B8A561;B8A568;F1Q4R7;E7FAD0;Q6IQX1	B8A561	1862	1876	myhz1.3;myhz1.2;myhz1.1;myhz2
NVQAQLKDAQLHLDDAVR	B8A569;F1QNV2;B8A561;B8A568;E7FAD0;Q6IQX1	B8A561	1647	1664	myhz1.3;myhz1.2;myhz1.1;myhz2
QAFTQQIEELKR	B8A569;B8A561;B8A568;F1Q4R7;Q6IQX1	B8A561	1308	1319	myhz1.3;myhz1.2;myhz1.1;myhz2
QSEEAEEQANSHLSK	B8A569;F1QNV2;B8A561;B8A568;F1Q4R7;E7FAD0;Q6IQX1	B8A561	1883	1897	myhz1.3;myhz1.2;myhz1.1;myhz2
RNTLMQSEIEELR	B8A569;F1QNV2;B8A561;B8A568;F1Q4R7;E7FAD0;Q6IQX1	B8A561	1679	1691	myhz1.3;myhz1.2;myhz1.1;myhz2
SAETEKELATMKEDFVK	B8A569;B8A561;B8A568;F1Q4R7;Q6IQX1	B8A561	844	860	myhz1.3;myhz1.2;myhz1.1;myhz2
TKLEQQVDDLEGSLEQEK	B8A569;B8A561;B8A568;F1Q4R7;Q6IQX1	B8A561	1027	1044	myhz1.3;myhz1.2;myhz1.1;myhz2
TKLEQQVDDLEGSLEQEKK	B8A569;B8A561;B8A568;F1Q4R7;Q6IQX1	B8A561	1027	1045	myhz1.3;myhz1.2;myhz1.1;myhz2
VAEQELVDASERVGLLHSQNTSLLNTK	B8A569;F1QNV2;B8A561;B8A568;F1Q4R7;E7FAD0;Q6IQX1	B8A561	1703	1729	myhz1.3;myhz1.2;myhz1.1;myhz2
VGLLHSQNTSLLNTK	B8A569;F1QNV2;B8A561;B8A568;F1Q4R7;E7FAD0;Q6IQX1	B8A561	1715	1729	myhz1.3;myhz1.2;myhz1.1;myhz2
VGLLHSQNTSLLNTKK	B8A569;F1QNV2;B8A561;B8A568;F1Q4R7;E7FAD0;Q6IQX1	B8A561	1715	1730	myhz1.3;myhz1.2;myhz1.1;myhz2
VQHELEEAEER	B8A569;F1QNV2;B8A561;B8A568;F1Q4R7;E7FAD0;Q6IQX1	B8A561	1901	1911	myhz1.3;myhz1.2;myhz1.1;myhz2
VQHELEEAEERADIAESQVNKLR	B8A569;F1QNV2;B8A561;B8A568;F1Q4R7;E7FAD0;Q6IQX1	B8A561	1901	1923	myhz1.3;myhz1.2;myhz1.1;myhz2
VTFQLPDER	B8A569;F1R174;B8A561;B8A568;F1Q4R7;Q6IQX1	B8A561	277	285	myhz1.3;myhz1.2;myhz1.1;myhz2
IHFGTSGK	B8A569;F1R174;B8A561;B8A568;F1Q4R7;Q6IQX1;B8JLS3	B8A561	254	261	myhz1.3;myhz1.2;myhz1.1;myhz2;myh6
EQFEEEQEAKAELQR	B8A569;B8A561;B8A568;F1Q4R7;F1QIR4;F1RBV5;Q6IQX1;B8JLS3	B8A561	1347	1361	myhz1.3;myhz1.2;myhz1.1;smyhc1;wu:fd14a01;myhz2;myh6
LASLVTMTQALCR	B8A569;B8A561;B8A568;F1Q4R7;F1RBV5	B8A561	783	795	myhz1.3;myhz1.2;myhz1.1;wu:fd14a01
TLEDQLSEIK	B8A569;B8A561;B8A568;F1Q4R7;F1RBV5	B8A561	1253	1262	myhz1.3;myhz1.2;myhz1.1;wu:fd14a01
VQLELNQVKSEIDR	B8A569;F1QNV2;B8A561;B8A568;F1Q4R7;E7FAD0;F1RBV5	B8A561	1563	1576	myhz1.3;myhz1.2;myhz1.1;wu:fd14a01
DLQHRLDEAENLAMK	B8A569;F1QNV2;B8A561;B8A568;F1Q4R7;E7FAD0;F1RBV5;Q6IQX1	B8A561	1794	1808	myhz1.3;myhz1.2;myhz1.1;wu:fd14a01;myhz2
DLQHRLDEAENLAMKGGK	B8A569;F1QNV2;B8A561;B8A568;F1Q4R7;E7FAD0;F1RBV5;Q6IQX1	B8A561	1794	1811	myhz1.3;myhz1.2;myhz1.1;wu:fd14a01;myhz2
EALVSQLTR	B8A569;B8A561;B8A568;F1Q4R7;F1RBV5;Q6IQX1	B8A561	1297	1305	myhz1.3;myhz1.2;myhz1.1;wu:fd14a01;myhz2
EKSEYKMEIDDLSSNMEAVAK	B8A569;B8A561;B8A568;F1Q4R7;F1RBV5;Q6IQX1	B8A561	1222	1242	myhz1.3;myhz1.2;myhz1.1;wu:fd14a01;myhz2
ETTERLEDEEEINAELTAK	B8A569;B8A561;B8A568;F1Q4R7;F1RBV5;Q6IQX1	B8A561	923	941	myhz1.3;myhz1.2;myhz1.1;wu:fd14a01;myhz2
IEDEQSLGAQLQK	B8A569;B8A561;B8A568;F1Q4R7;F1RBV5;Q6IQX1	B8A561	1096	1108	myhz1.3;myhz1.2;myhz1.1;wu:fd14a01;myhz2
IEDEQSLGAQLQKK	B8A569;B8A561;B8A568;F1Q4R7;F1RBV5;Q6IQX1	B8A561	1096	1109	myhz1.3;myhz1.2;myhz1.1;wu:fd14a01;myhz2
LAQESIMDLENDKQQSEEK	B8A569;B8A561;B8A568;F1Q4R7;F1RBV5;Q6IQX1	B8A561	1063	1081	myhz1.3;myhz1.2;myhz1.1;wu:fd14a01;myhz2
LKETTERLEDEEEINAELTAK	B8A569;B8A561;B8A568;F1Q4R7;F1RBV5;Q6IQX1	B8A561	921	941	myhz1.3;myhz1.2;myhz1.1;wu:fd14a01;myhz2
LQGEVEDLMIDVER	B8A569;B8A561;B8A568;F1Q4R7;F1RBV5;Q6IQX1	B8A561	1423	1436	myhz1.3;myhz1.2;myhz1.1;wu:fd14a01;myhz2
LQGEVEDLMIDVERANALAANLDKK	B8A569;B8A561;B8A568;F1Q4R7;F1RBV5;Q6IQX1	B8A561	1423	1447	myhz1.3;myhz1.2;myhz1.1;wu:fd14a01;myhz2
MEIDDLSSNMEAVAK	B8A569;B8A561;B8A568;F1Q4R7;F1RBV5;Q6IQX1	B8A561	1228	1242	myhz1.3;myhz1.2;myhz1.1;wu:fd14a01;myhz2
QKYEEGQAELEGAQKEAR	B8A569;B8A561;B8A568;F1Q4R7;F1RBV5;Q6IQX1	B8A561	1460	1477	myhz1.3;myhz1.2;myhz1.1;wu:fd14a01;myhz2
QLEEKEALVSQLTR	B8A569;B8A561;B8A568;F1Q4R7;F1RBV5;Q6IQX1	B8A561	1292	1305	myhz1.3;myhz1.2;myhz1.1;wu:fd14a01;myhz2
QRLQGEVEDLMIDVER	B8A569;B8A561;B8A568;F1Q4R7;F1RBV5;Q6IQX1	B8A561	1421	1436	myhz1.3;myhz1.2;myhz1.1;wu:fd14a01;myhz2
YEEGQAELEGAQK	B8A569;B8A561;B8A568;F1Q4R7;F1RBV5;Q6IQX1	B8A561	1462	1474	myhz1.3;myhz1.2;myhz1.1;wu:fd14a01;myhz2
YEEGQAELEGAQKEAR	B8A569;B8A561;B8A568;F1Q4R7;F1RBV5;Q6IQX1	B8A561	1462	1477	myhz1.3;myhz1.2;myhz1.1;wu:fd14a01;myhz2
HDCDLLREQFEEEQEAKAELQR	B8A569;B8A561;B8A568;F1Q4R7;F1RBV5;Q6IQX1;B8JLS3	B8A561	1340	1361	myhz1.3;myhz1.2;myhz1.1;wu:fd14a01;myhz2;myh6
SIHELEK	B8A569;F1QNV2;B8A561;F1QZW1;B8A568;F1Q4R7;E7FAD0;F1QIR4;F1RBV5;Q6IQX1	B8A561	1524	1530	myhz1.3;myhz1.2;vmhc;myhz1.1;smyhc1;wu:fd14a01;myhz2
EEQAEPDGTEEADKIAYLLGLNSADMLK	B8A569;F1R174;Q6IQX1	B8A569	374	401	myhz1.3;myhz2
ESIYTIQYNIR	B8A569;Q6IQX1	B8A569	811	821	myhz1.3;myhz2
QREEQAEPDGTEEADKIAYLLGLNSADMLK	B8A569;F1R174;Q6IQX1	B8A569	372	401	myhz1.3;myhz2
RESIYTIQYNIR	B8A569;Q6IQX1	B8A569	810	821	myhz1.3;myhz2
ILYGDFKQR	B8A569;F1R174;B6IDE1;A0A0G2L6C1;X1WF87;F1QVX3;F1QZW1;F1QIR4;F1RBV5;Q6IQX1;B8JLS3	B8A569	715	723	myhz1.3;smyhc2;myhb;vmhc;smyhc1;wu:fd14a01;myhz2;myh6
SLSTELFK	B8A569;B6IDE1;A0A0G2L6C1;B8A561;X1WF87;F1QVX3;B8A568;F1Q4R7;F1QIR4;Q6IQX1;E9QGC3;E9QF07;B8JLS3	B8A561	1478	1485	myhz1.3;smyhc2;myhz1.2;myhb;myhz1.1;smyhc1;myhz2;myh7bb;myh6
NFDKVLAEWK	B8A569;B6IDE1;A0A0G2L6C1;B8A561;X1WF87;F1QVX3;B8A568;F1Q4R7;F1QIR4;F1RBV5;Q6IQX1	B8A561	1450	1459	myhz1.3;smyhc2;myhz1.2;myhb;myhz1.1;smyhc1;wu:fd14a01;myhz2
NFDKVLAEWKQK	B8A569;B6IDE1;A0A0G2L6C1;B8A561;X1WF87;F1QVX3;B8A568;F1Q4R7;F1QIR4;F1RBV5;Q6IQX1	B8A561	1450	1461	myhz1.3;smyhc2;myhz1.2;myhb;myhz1.1;smyhc1;wu:fd14a01;myhz2
QRNFDKVLAEWK	B8A569;B6IDE1;A0A0G2L6C1;B8A561;X1WF87;F1QVX3;B8A568;F1Q4R7;F1QIR4;F1RBV5;Q6IQX1	B8A561	1448	1459	myhz1.3;smyhc2;myhz1.2;myhb;myhz1.1;smyhc1;wu:fd14a01;myhz2
AGLLGTLEEMR	B8A569;F1R174;B6IDE1;A0A0G2L6C1;B8A561;X1WF87;F1QVX3;B8A568;F1Q4R7;F1QIR4;F1RBV5;Q6IQX1;B8JLS3	B8A561	769	779	myhz1.3;smyhc2;myhz1.2;myhb;myhz1.1;smyhc1;wu:fd14a01;myhz2;myh6
STHPHFVR	B8A569;F1R174;B6IDE1;A0A0G2L6C1;B8A561;X1WF87;F1QVX3;F1QZW1;B8A568;F1Q4R7;F1QIR4;F1RBV5;Q6IQX1	B8A561	666	673	myhz1.3;smyhc2;myhz1.2;myhb;vmhc;myhz1.1;smyhc1;wu:fd14a01;myhz2
AITDAAMMAEELKKEQDTSAHLER	B8A569;F1QNV2;B6IDE1;A0A0G2L6C1;B8A561;X1WF87;F1QVX3;F1QZW1;B8A568;F1Q4R7;F1QIR4;F1RBV5;Q6IQX1;B8JLS3	B8A561	1760	1783	myhz1.3;smyhc2;myhz1.2;myhb;vmhc;myhz1.1;smyhc1;wu:fd14a01;myhz2;myh6
KLEDECSELKK	B8A569;B6IDE1;A0A0G2L6C1;B8A561;X1WF87;F1QVX3;F1QZW1;B8A568;F1Q4R7;F1QIR4;F1RBV5;Q6IQX1;B8JLS3	B8A561	944	954	myhz1.3;smyhc2;myhz1.2;myhb;vmhc;myhz1.1;smyhc1;wu:fd14a01;myhz2;myh6
LQDLVDKLQLK	B8A569;F1QNV2;B6IDE1;A0A0G2L6C1;B8A561;X1WF87;F1QVX3;F1QZW1;B8A568;F1Q4R7;E7FAD0;F1QIR4;F1RBV5;Q6IQX1;B8JLS3	B8A561	1866	1876	myhz1.3;smyhc2;myhz1.2;myhb;vmhc;myhz1.1;smyhc1;wu:fd14a01;myhz2;myh6
LQDLVDKLQLKVK	B8A569;F1QNV2;B6IDE1;A0A0G2L6C1;B8A561;X1WF87;F1QVX3;F1QZW1;B8A568;F1Q4R7;E7FAD0;F1QIR4;F1RBV5;Q6IQX1;B8JLS3	B8A561	1866	1878	myhz1.3;smyhc2;myhz1.2;myhb;vmhc;myhz1.1;smyhc1;wu:fd14a01;myhz2;myh6
TKYETDAIQR	B8A569;B6IDE1;A0A0G2L6C1;B8A561;X1WF87;F1QVX3;F1QZW1;B8A568;F1Q4R7;F1QIR4;F1RBV5;Q6IQX1;E9QGC3;E9QF07	B8A561	1375	1384	myhz1.3;smyhc2;myhz1.2;myhb;vmhc;myhz1.1;smyhc1;wu:fd14a01;myhz2;myh7bb
YETDAIQR	B8A569;B6IDE1;A0A0G2L6C1;B8A561;X1WF87;F1QVX3;F1QZW1;B8A568;F1Q4R7;F1QIR4;F1RBV5;Q6IQX1;E9QGC3;E9QF07	B8A561	1377	1384	myhz1.3;smyhc2;myhz1.2;myhb;vmhc;myhz1.1;smyhc1;wu:fd14a01;myhz2;myh7bb
AITDAAMMAEELKK	B8A569;F1QNV2;B6IDE1;A0A0G2L6C1;B8A561;X1WF87;F1QVX3;F1QZW1;B8A568;F1Q4R7;F1QIR4;F1RBV5;Q6IQX1;E9QGC3;E9QF07;B8JLS3	B8A561	1760	1773	myhz1.3;smyhc2;myhz1.2;myhb;vmhc;myhz1.1;smyhc1;wu:fd14a01;myhz2;myh7bb;myh6
LEQQVDDLEGSLEQEK	B8A569;B6IDE1;A0A0G2L6C1;B8A561;X1WF87;F1QVX3;F1QZW1;B8A568;F1Q4R7;F1QIR4;F1RBV5;Q6IQX1;E9QGC3;E9QF07;B8JLS3	B8A561	1029	1044	myhz1.3;smyhc2;myhz1.2;myhb;vmhc;myhz1.1;smyhc1;wu:fd14a01;myhz2;myh7bb;myh6
LEQQVDDLEGSLEQEKK	B8A569;B6IDE1;A0A0G2L6C1;B8A561;X1WF87;F1QVX3;F1QZW1;B8A568;F1Q4R7;F1QIR4;F1RBV5;Q6IQX1;E9QGC3;E9QF07;B8JLS3	B8A561	1029	1045	myhz1.3;smyhc2;myhz1.2;myhb;vmhc;myhz1.1;smyhc1;wu:fd14a01;myhz2;myh7bb;myh6
ANSEVAQWR	B8A569;B6IDE1;A0A0G2L6C1;B8A561;X1WF87;F1QVX3;F1QZW1;B8A568;F1Q4R7;F1RBV5;Q6IQX1	B8A561	1366	1374	myhz1.3;smyhc2;myhz1.2;myhb;vmhc;myhz1.1;wu:fd14a01;myhz2
ADIAESQVNKLR	B8A569;F1QNV2;B6IDE1;A0A0G2L6C1;B8A561;X1WF87;F1QVX3;F1QZW1;B8A568;F1Q4R7;E7FAD0;F1RBV5;Q6IQX1;B8JLS3	B8A561	1912	1923	myhz1.3;smyhc2;myhz1.2;myhb;vmhc;myhz1.1;wu:fd14a01;myhz2;myh6
ADLSRELEEISER	B8A569;B6IDE1;A0A0G2L6C1;B8A561;B8A568;F1Q4R7;F1QIR4;F1RBV5;Q6IQX1	B8A561	1139	1151	myhz1.3;smyhc2;myhz1.2;myhz1.1;smyhc1;wu:fd14a01;myhz2
ENQSVLITGESGAGK	B8A569;F1R174;B6IDE1;A0A0G2L6C1;F1QE01;B8A561;B8A568;F1Q4R7;F1QIR4;F1RBV5;Q6IQX1;B8JLS3	B8A561	172	186	myhz1.3;smyhc2;myhz1.2;myhz1.1;smyhc1;wu:fd14a01;myhz2;myh6
NALAHAVQSAR	B8A569;B6IDE1;A0A0G2L6C1;B8A561;B8A568;F1Q4R7;F1QIR4;F1RBV5;Q6IQX1;B8JLS3	B8A561	1329	1339	myhz1.3;smyhc2;myhz1.2;myhz1.1;smyhc1;wu:fd14a01;myhz2;myh6
ELEEISERLEEAGGATAAQIEMNK	B8A569;B6IDE1;A0A0G2L6C1;B8A561;F1QZW1;B8A568;F1Q4R7;F1QIR4;F1RBV5;Q6IQX1	B8A561	1144	1167	myhz1.3;smyhc2;myhz1.2;vmhc;myhz1.1;smyhc1;wu:fd14a01;myhz2
LEEAGGATAAQIEMNK	B8A569;B6IDE1;A0A0G2L6C1;B8A561;F1QZW1;B8A568;F1Q4R7;F1QIR4;F1RBV5;Q6IQX1	B8A561	1152	1167	myhz1.3;smyhc2;myhz1.2;vmhc;myhz1.1;smyhc1;wu:fd14a01;myhz2
MFLWMVIR	B8A569;F1R174;F1RBV5;Q6IQX1	B8A569	439	446	myhz1.3;wu:fd14a01;myhz2
DFETAQLLSK	Q6IQX1	Q6IQX1	1086	1095	myhz2
DFETAQLLSKIEDEQSLGAQLQKK	Q6IQX1	Q6IQX1	1086	1109	myhz2
DGGKVTVVTLDTQTEK	Q6IQX1	Q6IQX1	56	71	myhz2
KKDFETAQLLSK	Q6IQX1	Q6IQX1	1084	1095	myhz2
KKLETDLVQIQSEVEDTVQEAR	Q6IQX1	Q6IQX1	1730	1751	myhz2
KLETDLVQIQSEVEDTVQEAR	Q6IQX1	Q6IQX1	1731	1751	myhz2
LATLVTMTQALCR	Q6IQX1	Q6IQX1	783	795	myhz2
SKDGGKVTVVTLDTQTEK	Q6IQX1	Q6IQX1	54	71	myhz2
STDAEMAIYGK	Q6IQX1	Q6IQX1	2	12	myhz2
TVEDQLSEIK	Q6IQX1	Q6IQX1	1253	1262	myhz2
TVEDQLSEIKSK	Q6IQX1	Q6IQX1	1253	1264	myhz2
TVEDQLSEIKSKNDENLR	Q6IQX1	Q6IQX1	1253	1270	myhz2
TVETEKAEIQTALEEAEGTLEHEESK	Q6IQX1	Q6IQX1	1534	1559	myhz2
VIQYFATVAVQGGDK	Q6IQX1	Q6IQX1	193	207	myhz2
VTEAMQSTLDSEVR	Q6IQX1	Q6IQX1	1595	1608	myhz2
VTVVTLDTQTEK	Q6IQX1	Q6IQX1	60	71	myhz2
TDAMEDFKK	Q6P951	Q6P951	184	192	pfkfb3
FGSTEIVR	E7EXT3	E7EXT3	317	324	pygmb	Phosphorylase
NNFSDTGNFGFGIQEHIDLGIK	Q6IQI6	Q6IQI6	97	118	rpl11
QAAIEVVPSASALIIK	Q6DRE6	Q6DRE6	68	83	rpl12
MVVPAALK	Q1LYB7	Q1LYB7	120	127	rpl13a
YQAITATLEEK	Q1LYB7	Q1LYB7	151	161	rpl13a
LVAIVDVIDQNR	A8E526	A8E526	24	35	rpl14
GTVLLSGPR	E9QF69;F1QN76;Q6DGL0	E9QF69	135	143	rpl18	60S ribosomal protein L18
TNRPPLALSR	E9QF69;F1QN76;Q6DGL0	E9QF69	56	65	rpl18	60S ribosomal protein L18
LVILANNCPALR	Q1L8Q7;Q7ZUG6	Q1L8Q7	24	35	rpl30
AGVNTVTTLVESK	Q6PBZ1	Q6PBZ1	138	150	rpl7a
NFGIGQDIQPK	Q6PBZ1	Q6PBZ1	38	48	rpl7a
QTATQLFK	Q6PBZ1	Q6PBZ1	90	97	rpl7a
AGAIAPCEVTVPAQNTGLGPEK	Q6P5K3;Q9PV90;F8W4I2	Q6P5K3	113	134	rplp0	60S acidic ribosomal protein P0
AYLADPTAFAVAAPVAAATEQK	Q6P5K3;Q9PV90	Q6P5K3	267	288	rplp0	60S acidic ribosomal protein P0
CFIVGADNVGSK	Q6P5K3;Q9PV90;F8W4I2	Q6P5K3	27	38	rplp0	60S acidic ribosomal protein P0
GHLENNPALER	Q6P5K3;Q9PV90;F8W4I2	Q6P5K3	67	77	rplp0	60S acidic ribosomal protein P0
GNVGFVFTK	Q6P5K3;Q9PV90;F8W4I2	Q6P5K3	84	92	rplp0	60S acidic ribosomal protein P0
TSFFQALGITTK	Q6P5K3;Q9PV90;F8W4I2	Q6P5K3	135	146	rplp0	60S acidic ribosomal protein P0
VLAVTVETDYTFPLAEK	Q6P5K3;Q9PV90	Q6P5K3	248	264	rplp0	60S acidic ribosomal protein P0
VLAVTVETDYTFPLAEKVK	Q6P5K3;Q9PV90	Q6P5K3	248	266	rplp0	60S acidic ribosomal protein P0
FLTVMMK	Q6Q420	Q6Q420	37	43	rps15a
IVVNLTGR	Q6Q420	Q6Q420	61	68	rps15a
EIKDILIQYDR	Q1LWH1	Q1LWH1	107	117	rps16
GGGHVAQVYAIR	Q1LWH1	Q1LWH1	74	85	rps16
LLEPLLLLGK	Q1LWH1	Q1LWH1	51	60	rps16
GTGIVSAPVPK	Q6NWC3	Q6NWC3	187	197	rps2
TYSYLTPDLWK	Q6NWC3	Q6NWC3	233	243	rps2
AELNEFLTR	Q6TLG8	Q6TLG8	19	27	rps3
ELAEDGYSGVEVR	Q6TLG8	Q6TLG8	28	40	rps3
LLGGLAVR	Q6TLG8	Q6TLG8	109	116	rps3
TEIIILATR	Q6TLG8	Q6TLG8	46	54	rps3
TTDGYLLR	Q6PBY1	Q6PBY1	129	136	rps3a	40S ribosomal protein S3a
VFEVSLADLQNDEVAFRK	Q6PBY1	Q6PBY1	66	83	rps3a	40S ribosomal protein S3a
DSIGNSFATR	Q642H9	Q642H9	212	221	rps4x	40S ribosomal protein S4, X isoform
GIPHLVTHDAR	Q642H9	Q642H9	135	145	rps4x	40S ribosomal protein S4, X isoform
GNKPWVSLPR	Q642H9	Q642H9	231	240	rps4x	40S ribosomal protein S4, X isoform
LSNIFVIGK	Q642H9	Q642H9	222	230	rps4x	40S ribosomal protein S4, X isoform
LTGVFAPR	Q642H9	Q642H9	23	30	rps4x	40S ribosomal protein S4, X isoform
TDITYPTGFMDVVSIEK	Q642H9	Q642H9	78	94	rps4x	40S ribosomal protein S4, X isoform
TIRYPDPLIK	Q642H9	Q642H9	146	155	rps4x	40S ribosomal protein S4, X isoform
YALTGDEVK	Q642H9	Q642H9	54	62	rps4x	40S ribosomal protein S4, X isoform
ISPLLEEQFLQGK	P62247	P62247	158	170	rps8	40S ribosomal protein S8
IIDVVYNASNNELVR	P62247;B5DDE8	P62247	78	92	rps8;rps8b	40S ribosomal protein S8
FASATGSTTFAGR	Q803F6	Q803F6	90	102	rpsa	40S ribosomal protein SA
SDGVYIINLKK	Q803F6;J9JI05	Q803F6	43	53	rpsa	40S ribosomal protein SA
TANDPVNAANLR	E9QEJ2;F1QAB3	E9QEJ2	205	216	si:dkey-211m23.2
VFTIGITR	E9QEJ2;F1QAB3	E9QEJ2	197	204	si:dkey-211m23.2
AMGIMNSFVNDIFER	X1WHF1;X1WDH8;R4GE15;Q05AK8;G1K2V1;F1R4A4;B3DJF8;A7MCA7;X1WH60;X1WG17;X1WC20;F1RD54;F1R0S5;F1QKN7;F1QGY1;F1QF78;F1QAU0;G1K2T9;F1RAY6;F1RAV8;F1QIH4;F1QG64;F1QAY4;F1QA71;F1Q9D0;E9QHX5;E7FEC9;E7F459;E7F2U8;E7EZA5;E7EXF4;G1K2M4;F1QGS7;R4GE02;Q5BJA5;Q6PC60	X1WHF1	57	71	si:dkey-261m9.6;si:dkey-261m9.19;zgc:171759;si:dkey-261m9.5;zgc:173585;si:dkey-108k21.22;zgc:114046;si:dkey-108k21.11;si:dkey-108k21.9;si:dkey-108k21.20;si:ch211-113a14.28;si:dkey-108k21.13;wu:fe11b02;CABZ01086354.1;si:ch211-113a14.11;hist2h2l	Histone H2B;Histone H2B 1/2;Histone H2B 3
PSMVQQEELLRK	U3JAJ7	U3JAJ7	283	294	si:dkey-61p9.11
LLETEDQTITKEDHIAMK	E7F7K5	E7F7K5	646	663	si:dkey-81j8.6
KVHILSSSIIARAIK	F1QFN0	F1QFN0	263	277	slc16a9a
VHILSSSIIARAIKK	F1QFN0	F1QFN0	264	278	slc16a9a
AERDYHIFYQILSQK	F1QIR4	F1QIR4	278	292	smyhc1
DFEISQLNSKIEDEQALGAQLQK	F1QIR4	F1QIR4	1087	1109	smyhc1
DGDKVTVDTEYGK	F1QIR4	F1QIR4	55	67	smyhc1
DYHIFYQILSQK	F1QIR4	F1QIR4	281	292	smyhc1
ELENEVELEQR	F1QIR4	F1QIR4	1824	1834	smyhc1
ENKNLQEEISDLTEQLGETGK	F1QIR4	F1QIR4	1504	1524	smyhc1
GDAVMAEFGSAAPFLR	F1QIR4	F1QIR4	2	17	smyhc1
GDAVMAEFGSAAPFLRK	F1QIR4	F1QIR4	2	18	smyhc1
HADSVADLGEQIDNLQR	F1QIR4	F1QIR4	1199	1215	smyhc1
IEDEQALGAQLQK	F1QIR4	F1QIR4	1097	1109	smyhc1
IEDEQALGAQLQKK	F1QIR4	F1QIR4	1097	1110	smyhc1
ILNPSANPEGQFIDNKK	F1QIR4	F1QIR4	727	743	smyhc1
KHADSVADLGEQIDNLQR	F1QIR4	F1QIR4	1198	1215	smyhc1
LLSFLFAGYSGADSAQDSK	F1QIR4	F1QIR4	616	634	smyhc1
LTGAIMHFGNMK	F1QIR4	F1QIR4	351	362	smyhc1
LYDNHLGKNPTFQKPR	F1QIR4	F1QIR4	552	567	smyhc1
QLEQEKAEIQTALEEAEGSLEHEEGK	F1QIR4	F1QIR4	1535	1560	smyhc1
RVIQYFASIAAVSGK	F1QIR4	F1QIR4	190	204	smyhc1
SIHELEKIR	F1QIR4	F1QIR4	1525	1533	smyhc1
TLTFKECDVHPQNPPK	F1QIR4	F1QIR4	68	83	smyhc1
VIQYFASIAAVSGK	F1QIR4	F1QIR4	191	204	smyhc1
VIQYFASIAAVSGKK	F1QIR4	F1QIR4	191	205	smyhc1
VRELENEVELEQR	F1QIR4	F1QIR4	1822	1834	smyhc1
VRELENEVELEQRK	F1QIR4	F1QIR4	1822	1835	smyhc1
LQEAEEAVEAVNAK	F1QIR4;B8JLS3	F1QIR4	1400	1413	smyhc1;myh6
DLEEATLQHEATASTLR	B6IDE1;A0A0G2L6C1	B6IDE1	1180	1196	smyhc2
LLGTLFANYAGAESADSGGK	B6IDE1	B6IDE1	616	635	smyhc2
QREEQAEADGTEDADKVAYLMGLNSADLIK	B6IDE1;A0A0G2L6C1	B6IDE1	368	397	smyhc2
VIQYFASIAAAPGGK	B6IDE1;A0A0G2L6C1;F1QE01	B6IDE1	191	205	smyhc2
LSSADIETYLLEK	B6IDE1;A0A0G2L6C1;B8JLS3	B6IDE1	258	270	smyhc2;myh6
AKLEQQVDDLEGSLEQEK	B6IDE1;A0A0G2L6C1;X1WF87;F1QVX3;F1QZW1;F1QIR4	F1QIR4	1028	1045	smyhc2;myhb;vmhc;smyhc1
AKLEQQVDDLEGSLEQEKK	B6IDE1;A0A0G2L6C1;X1WF87;F1QVX3;F1QZW1;F1QIR4	F1QIR4	1028	1046	smyhc2;myhb;vmhc;smyhc1
MFLWMVVR	B6IDE1;A0A0G2L6C1;B8A561;X1WF87;F1QVX3;F1QZW1;B8A568;F1Q4R7;F1QIR4	B8A561	439	446	smyhc2;myhz1.2;myhb;vmhc;myhz1.1;smyhc1
AKLQTENGELSR	B6IDE1;A0A0G2L6C1;F1QIR4	F1QIR4	1281	1292	smyhc2;smyhc1
AQLEFNQVK	B6IDE1;A0A0G2L6C1;F1QIR4	F1QIR4	1564	1572	smyhc2;smyhc1
GKQSYTQQIEDLKR	B6IDE1;A0A0G2L6C1;F1QIR4	F1QIR4	1307	1320	smyhc2;smyhc1
GNDDLKENIAIVER	B6IDE1;A0A0G2L6C1;F1QIR4	F1QIR4	1666	1679	smyhc2;smyhc1
GQNVQQVYYSIGALAK	B6IDE1;A0A0G2L6C1;F1QIR4	F1QIR4	414	429	smyhc2;smyhc1
KLEGDNTQLQTEVEEAVQECR	B6IDE1;A0A0G2L6C1;F1QIR4	F1QIR4	1732	1752	smyhc2;smyhc1
LAEQELMDVSER	B6IDE1;A0A0G2L6C1;F1QIR4	F1QIR4	1704	1715	smyhc2;smyhc1
LALIITGIQAR	B6IDE1;A0A0G2L6C1;F1QIR4	F1QIR4	784	794	smyhc2;smyhc1
LEDEEEMNAELVAK	B6IDE1;A0A0G2L6C1;F1QIR4	F1QIR4	929	942	smyhc2;smyhc1
LQNEIEDLMVDVER	B6IDE1;A0A0G2L6C1;F1QIR4	F1QIR4	1424	1437	smyhc2;smyhc1
NLTEEMAALDEIIAK	B6IDE1;A0A0G2L6C1;F1QIR4	F1QIR4	980	994	smyhc2;smyhc1
NNLLQAELDELR	B6IDE1;A0A0G2L6C1;F1QIR4	F1QIR4	1681	1692	smyhc2;smyhc1
QSYTQQIEDLKR	B6IDE1;A0A0G2L6C1;F1QIR4	F1QIR4	1309	1320	smyhc2;smyhc1
RNNLLQAELDELR	B6IDE1;A0A0G2L6C1;F1QIR4	F1QIR4	1680	1692	smyhc2;smyhc1
SRVTYQLK	B6IDE1;A0A0G2L6C1;F1QIR4	F1QIR4	270	277	smyhc2;smyhc1
TLEDQMSEYR	B6IDE1;A0A0G2L6C1;F1QIR4	F1QIR4	1254	1263	smyhc2;smyhc1
TLEDQMSEYRTK	B6IDE1;A0A0G2L6C1;F1QIR4	F1QIR4	1254	1265	smyhc2;smyhc1
VVDTLQSSLESETR	B6IDE1;A0A0G2L6C1;F1QIR4	F1QIR4	1596	1609	smyhc2;smyhc1
QLEEEVKAK	B6IDE1;A0A0G2L6C1;F1QIR4;B8JLS3	F1QIR4	1321	1329	smyhc2;smyhc1;myh6
SLSTELFKLK	B6IDE1;A0A0G2L6C1;F1QIR4;E9QGC3;E9QF07;B8JLS3	F1QIR4	1479	1488	smyhc2;smyhc1;myh7bb;myh6
DYHIFYQILSQR	B6IDE1;A0A0G2L6C1;F1QZW1	B6IDE1	282	293	smyhc2;vmhc
DSLVSQLTR	B6IDE1;A0A0G2L6C1;F1QZW1;F1QIR4	F1QIR4	1298	1306	smyhc2;vmhc;smyhc1
IEDMAMFTFLHEPAVLFNLKER	B6IDE1;A0A0G2L6C1;F1QE01;F1QZW1;F1QIR4	F1QIR4	87	108	smyhc2;vmhc;smyhc1
KLKELQAR	B6IDE1;A0A0G2L6C1;F1QZW1;F1QIR4	F1QIR4	1110	1117	smyhc2;vmhc;smyhc1
LLGSLDIDHNQYK	B6IDE1;A0A0G2L6C1;F1QZW1;F1QIR4	F1QIR4	748	760	smyhc2;vmhc;smyhc1
QLEEKDSLVSQLTR	B6IDE1;A0A0G2L6C1;F1QZW1;F1QIR4	F1QIR4	1293	1306	smyhc2;vmhc;smyhc1
SNAAAAALDKK	B6IDE1;A0A0G2L6C1;F1QZW1;F1QIR4	F1QIR4	1438	1448	smyhc2;vmhc;smyhc1
VGNEWVTK	B6IDE1;A0A0G2L6C1;F1QZW1;F1QIR4	F1QIR4	406	413	smyhc2;vmhc;smyhc1
VKVGNEWVTK	B6IDE1;A0A0G2L6C1;F1QZW1;F1QIR4	F1QIR4	404	413	smyhc2;vmhc;smyhc1
ALQEAHQQTLDDLQSEEDKVNTLTK	B6IDE1;A0A0G2L6C1;F1QZW1;F1QIR4;B8JLS3	F1QIR4	1001	1025	smyhc2;vmhc;smyhc1;myh6
GSSFQTVSALHR	B6IDE1;A0A0G2L6C1;F1QZW1;F1QIR4;B8JLS3	F1QIR4	644	655	smyhc2;vmhc;smyhc1;myh6
GSSFQTVSALHRENLNK	B6IDE1;A0A0G2L6C1;F1QZW1;F1QIR4;B8JLS3	F1QIR4	644	660	smyhc2;vmhc;smyhc1;myh6
KALQEAHQQTLDDLQSEEDKVNTLTK	B6IDE1;A0A0G2L6C1;F1QZW1;F1QIR4;B8JLS3	F1QIR4	1000	1025	smyhc2;vmhc;smyhc1;myh6
KMEGDLNEMEIQLSQANR	B6IDE1;A0A0G2L6C1;F1QZW1;F1QIR4;B8JLS3	F1QIR4	1620	1637	smyhc2;vmhc;smyhc1;myh6
IEELEEELEAER	B6IDE1;A0A0G2L6C1;F1QZW1;F1QIR4;E9QGC3;E9QF07	F1QIR4	1118	1129	smyhc2;vmhc;smyhc1;myh7bb
MVSLLQEK	B6IDE1;A0A0G2L6C1;F1QZW1;F1QIR4;F1RBV5;B8JLS3	F1RBV5	880	887	smyhc2;vmhc;smyhc1;wu:fd14a01;myh6
CEACPLGFTGKPLEGVGVAYAQTHK	F1R1P9;Q8JGW0	F1R1P9	336	360	thbs4b	Thrombospondin-4-B
DNSKYFEFSVFGK	F1R1P9;Q8JGW0	F1R1P9	76	88	thbs4b	Thrombospondin-4-B
IQPGTGNTIFSLYNPR	F1R1P9;Q8JGW0	F1R1P9	60	75	thbs4b	Thrombospondin-4-B
MSAVTFNK	F1R1P9;Q8JGW0	F1R1P9	103	110	thbs4b	Thrombospondin-4-B
NTISECQACGLSGAEVVKPK	F1R1P9;Q8JGW0	F1R1P9	256	275	thbs4b	Thrombospondin-4-B
TGFTGDQIR	F1R1P9;Q8JGW0	F1R1P9	397	405	thbs4b	Thrombospondin-4-B
YFEFSVFGK	F1R1P9;Q8JGW0	F1R1P9	80	88	thbs4b	Thrombospondin-4-B
PILSVQR	E9QGI0;E7F9F2	E9QGI0	111	117	tmem104
ELIDLVLDR	B8A516	B8A516	113	121	tuba1b
DVNAAIATIK	B8A516;Q6NWK7;B8A518;F1R6T2	B8A516	327	336	tuba1b;tuba1a;tuba1c
DVNVAIAAIK	Q6P972	Q6P972	327	336	tuba2
AVFVDLEPTVIDEVR	Q6P972;B8A516;Q6NWK7;B8A518;F1R6T2;E7F244;Q6NWJ5;I3ISC4	B8A516	65	79	tuba2;tuba1b;tuba1a;tuba1c;si:ch211-114n24.6;tuba8l4
DVNAAIANIK	Q6TGS5;Q6TNP9	Q6TGS5	326	335	tuba4l;tuba8l
LDHKFDLMYAK	Q6TGS5;Q6TNP9;Q6DC49;E7EYT7;F1QQ90;Q6GQM1;Q6P972;B8A516;Q6NWK7;B8A518;E7F244;Q6NWJ5	B8A516	391	401	tuba4l;tuba8l;tuba8l3;si:ch73-199e17.1;tuba7l;tuba2;tuba1b;tuba1a;tuba1c;si:ch211-114n24.6;tuba8l4
YMACCLLYR	Q6TGS5;Q6DC49;E7EYT7;F1QQ90;Q6P972;B8A516;Q6NWK7;B8A518;F1R6T2;E7F244;Q6NWJ5	B8A516	312	320	tuba4l;tuba8l3;si:ch73-199e17.1;tuba2;tuba1b;tuba1a;tuba1c;si:ch211-114n24.6;tuba8l4
AIFVDLEPTVIDEVR	Q6DC49;E7EYT7;F1QQ90	Q6DC49	65	79	tuba8l3;si:ch73-199e17.1
TIQFVDWCPTGFK	Q6DC49;E7EYT7;F1QQ90;Q6GQM1;B8A516;Q6NWK7;B8A518;F1R6T2;E7F244	B8A516	340	352	tuba8l3;si:ch73-199e17.1;tuba7l;tuba1b;tuba1a;tuba1c;si:ch211-114n24.6
TIGGGDDSFNTFFSETGAGK	Q6DC49;I3ISU3;B8A516;Q6NWK7;B8A518;F1R6T2;E7F244;Q6NWJ5;I3ISC4	B8A516	41	60	tuba8l3;tuba8l4;tuba1b;tuba1a;tuba1c;si:ch211-114n24.6
YLTVAAIFR	F1R6Y8;F1QEH9;F1QKY8;E7F797	F1R6Y8	310	318	tubb2b;zgc:112335;tubb2;LOC100538320
LAVNMVPFPR	F1R6Y8;F1QEH9;F1QKY8;E7F797;F1R514;F1QV28;E7FC32;CON__ENSEMBL:ENSBTAP00000025008;Q6PE34;Q6NW90;F1R4K1;Q6P5M9;Q6IQJ2	Q6PE34	253	262	tubb2b;zgc:112335;tubb2;LOC100538320;tubb6;tubb1;zgc:65894;tubb5;tubb4b
NSSYFVEWIPNNVK	F1R6Y8;F1QEH9;F1QKY8;E7F797;F1R514;F1QV28;Q6PE34;Q6NW90;F1R4K1;Q6P5M9;Q6IQJ2	Q6PE34	337	350	tubb2b;zgc:112335;tubb2;LOC100538320;tubb6;zgc:65894;tubb5;tubb4b
ISEQFTAMFR	F1R6Y8;F1QEH9;F1QKY8;E7F797;Q6PE34;Q6NW90;F1R4K1;Q6P5M9;Q6IQJ2	Q6PE34	381	390	tubb2b;zgc:112335;tubb2;LOC100538320;zgc:65894;tubb5;tubb4b
LHFFMPGFAPLTSR	F1R6Y8;F1QEH9;F1QKY8;E7F797;Q6PE34;Q6NW90;F1R4K1;Q6P5M9;Q6IQJ2	Q6PE34	263	276	tubb2b;zgc:112335;tubb2;LOC100538320;zgc:65894;tubb5;tubb4b
IMNTFSVVPSPK	F1R6Y8;Q6PE34;Q6NW90;F1R4K1;Q6P5M9;Q6IQJ2	Q6PE34	163	174	tubb2b;zgc:65894;tubb5;tubb4b
NFDKVLSEWK	F1QZW1	F1QZW1	1450	1459	vmhc
DLEEATLQHEATAATLR	F1QZW1;F1QIR4	F1QIR4	1180	1196	vmhc;smyhc1
DLEEATLQHEATAATLRK	F1QZW1;F1QIR4	F1QIR4	1180	1197	vmhc;smyhc1
KGTLEDQIIQANPALEAFGNAK	F1QZW1;F1QIR4	F1QIR4	212	233	vmhc;smyhc1
GTLEDQIIQANPALEAFGNAK	F1QZW1;E7F7P7;F1QIR4;B8JLS3	F1QIR4	213	233	vmhc;vmhcl;smyhc1;myh6
ANHIIVTK	Q1LWN2;F1R8M4	Q1LWN2	174	181	vtg1
FATIPALR	Q1LWN2	Q1LWN2	425	432	vtg1
TAANALPIR	Q1LWN2	Q1LWN2	505	513	vtg1
ITAPDMSSVAGAANVAIK	Q1MTC4	Q1MTC4	597	614	vtg2
LNSALAAQLQTPIKFEYANGVVGK	Q1MTC4	Q1MTC4	95	118	vtg2
LVPEFAHDK	Q1MTC4	Q1MTC4	20	28	vtg2
LVQPVALQLVLER	Q1MTC4;F1R876	Q1MTC4	532	544	vtg2
VFAPAGVSPSVLNLYR	Q1MTC4	Q1MTC4	119	134	vtg2
VLLSAATENTFLLK	Q1MTC4	Q1MTC4	58	71	vtg2
WLLDTLPAVATPVVLK	Q1MTC4;F1R876	Q1MTC4	364	379	vtg2
AYLAGAAADVVEFGVR	E9QFD8	E9QFD8	668	683	vtg4
EVAMLGYGSLIAR	E9QFD8	E9QFD8	433	445	vtg4
QTLAFVEIEKTPVVPFK	E9QFD8	E9QFD8	260	276	vtg4
VLLSAVTENTYLMK	E9QFD8	E9QFD8	58	71	vtg4
YKYEALLLGGLPQEGLAR	E9QFD8	E9QFD8	32	49	vtg4
HILTAAYDTGFR	E9QFD8;Q1LWN2;F1R8M4	E9QFD8	1279	1290	vtg4;vtg1
ISDAPAQIVEVLK	E9QFD8;Q1LWN2	E9QFD8	303	315	vtg4;vtg1
AFHMDYYYTPLMIGAAGSAYMINDAATILPR	F1R2S5	F1R2S5	635	665	vtg5
DAPAQTVEVLK	F1R2S5	F1R2S5	310	320	vtg5
FASIPALR	F1R2S5	F1R2S5	430	437	vtg5
IKDAPAQTVEVLK	F1R2S5	F1R2S5	308	320	vtg5
LMDPLLYEYAGTWPR	F1R2S5	F1R2S5	77	91	vtg5
SLNFIAR	F1R2S5;F1QHH9	F1R2S5	1315	1321	vtg5
TAANALPVK	F1R2S5	F1R2S5	510	518	vtg5
TAANALPVKVQVDAILALR	F1R2S5	F1R2S5	510	528	vtg5
VHLSAMTENTYLMK	F1R2S5	F1R2S5	63	76	vtg5
AYLAGAAADVIEFGVR	F1R2S5;Q1LWN2	F1R2S5	673	688	vtg5;vtg1
TQNIYEMQEAGAQGVCR	F1R2S5;Q1LWN2;F1R8M4	F1R2S5	152	168	vtg5;vtg1
PIHEIATEAISK	F1R2S5;Q1LWN2;Q1MTC4;F1R876	F1R2S5	465	476	vtg5;vtg1;vtg2
ALQEGIAFQYAK	F1R2S5;E9QFD8	F1R2S5	775	786	vtg5;vtg4
ALQEGIAFQYAKPLLAAEVR	F1R2S5;E9QFD8	F1R2S5	775	794	vtg5;vtg4
DAPAQIVEVLK	F1QV15	F1QV15	310	320	vtg6
IKDAPAQIVEVLK	F1QV15	F1QV15	308	320	vtg6
SLNVIAR	F1QV15;F1R2S0	F1QV15	1320	1326	vtg6
TYLAGAAADVVEFGVR	F1QV15	F1QV15	673	688	vtg6
DSFVPATK	F1QV15;E9QFD8	E9QFD8	87	94	vtg6;vtg4
ITAPDMAYVAGAANVAIK	F1QV15;E9QFD8	E9QFD8	597	614	vtg6;vtg4
TAANALPVR	F1QV15;E9QFD8	E9QFD8	505	513	vtg6;vtg4
TEPNMHVASFAYSHIK	F1QV15;E9QFD8	E9QFD8	577	592	vtg6;vtg4
ATNSEKEIELTAALPSQR	F1QV15;F1R2S0;E9QFD8;Q1LWN2;F1R8M4	E9QFD8	1294	1311	vtg6;vtg4;vtg1
EIELTAALPSQR	F1QV15;F1R2S0;E9QFD8;Q1LWN2;F1R8M4	E9QFD8	1300	1311	vtg6;vtg4;vtg1
VFAPAGVSPTVMNLHR	F1QV15;E9QFD8;Q1LWN2	E9QFD8	119	134	vtg6;vtg4;vtg1
SPAADESVDRITK	F1QV15;E9QFD8;Q1MTC4	E9QFD8	694	706	vtg6;vtg4;vtg2
AEAGVLGEYPAAR	F1QV15;F1R2S0;F1R2S5;F1QHH9	F1R2S5	1248	1260	vtg6;vtg5
LEVEWERLPK	F1QV15;F1R2S0;F1R2S5;F1QHH9	F1R2S5	1261	1270	vtg6;vtg5
TGGINEALLK	F1QV15;F1R2S5	F1R2S5	689	698	vtg6;vtg5
LVQPVALQLVLDR	F1QV15;F1R2S5;Q1LWN2	F1R2S5	537	549	vtg6;vtg5;vtg1
DVGLAYTER	F1QV15;F1R2S5;E9QFD8;Q1LWN2	F1R2S5	200	208	vtg6;vtg5;vtg4;vtg1
IEAIWSQFK	F1QV15;F1R2S5;E9QFD8;Q1LWN2	F1R2S5	353	361	vtg6;vtg5;vtg4;vtg1
IEAIWSQFKDKPVYR	F1QV15;F1R2S5;E9QFD8;Q1LWN2	F1R2S5	353	367	vtg6;vtg5;vtg4;vtg1
IMKDVGLAYTER	F1QV15;F1R2S5;E9QFD8;Q1LWN2	F1R2S5	197	208	vtg6;vtg5;vtg4;vtg1
LESMTYEQLKK	F1QV15;F1R2S5;E9QFD8;Q1LWN2	F1R2S5	833	843	vtg6;vtg5;vtg4;vtg1
ALQEGVAFQYAKPLLAAEVR	F1QV15;Q1MTC6;F1R2T3;Q1LWN2	F1QV15	775	794	vtg6;vtg7;vtg1
TQNIYELQEAGAQGVCR	F1QV15;Q1MTC6;F1R2T3;E9QFD8	E9QFD8	147	163	vtg6;vtg7;vtg4
LMDPLLYEYAGTWPK	F1QV15;Q1MTC6;F1R2T3;E9QFD8;Q1LWN2	E9QFD8	72	86	vtg6;vtg7;vtg4;vtg1
EVVMLGYGSLIAK	F1QV15;Q1MTC6;F1R2T3;F1R2S5;Q1LWN2	F1R2S5	438	450	vtg6;vtg7;vtg5;vtg1
QTLAFVEIEKTPVVPIK	F1QV15;Q1MTC6;F1R2T3;F1R743;F1R2S5;Q1LWN2	F1R2S5	265	281	vtg6;vtg7;vtg5;vtg1
TPVVPIKADYMPR	F1QV15;Q1MTC6;F1R2T3;F1R743;F1R2S5;Q1LWN2	F1R2S5	275	287	vtg6;vtg7;vtg5;vtg1
TYVYKYEALLLGGLPQEGLAR	F1QV15;Q1MTC6;F1R2T3;F1R2S5;Q1LWN2	F1R2S5	34	54	vtg6;vtg7;vtg5;vtg1
THYVINEDPKTNHIIVTK	F1QV15;Q1MTC6;F1R2T3;F1R2S5;E9QFD8	F1R2S5	169	186	vtg6;vtg7;vtg5;vtg4
TNHIIVTK	F1QV15;Q1MTC6;F1R2T3;F1R2S5;E9QFD8	F1R2S5	179	186	vtg6;vtg7;vtg5;vtg4
FVQLVQLLR	F1QV15;Q1MTC6;F1R2T3;F1R743;F1R2S5;E9QFD8;Q1LWN2	F1R2S5	338	346	vtg6;vtg7;vtg5;vtg4;vtg1
GILNILQLNLK	F1QV15;Q1MTC6;F1R2T3;F1R2S5;E9QFD8;Q1LWN2;F1R8M4	F1R2S5	140	150	vtg6;vtg7;vtg5;vtg4;vtg1
GILNILQLNLKK	F1QV15;Q1MTC6;F1R2T3;F1R2S5;E9QFD8;Q1LWN2;F1R8M4	F1R2S5	140	151	vtg6;vtg7;vtg5;vtg4;vtg1
IPEITMSK	F1QV15;F1R2S0;Q1MTC6;F1R2T3;F1R2S5;F1QHH9;E9QFD8;Q1LWN2;F1R8M4	F1R2S5	1322	1329	vtg6;vtg7;vtg5;vtg4;vtg1
LEVEWER	F1QV15;F1R2S0;Q1MTC6;F1R2T3;F1R2S5;F1QHH9;E9QFD8;Q1LWN2;F1R8M4	F1R2S5	1261	1267	vtg6;vtg7;vtg5;vtg4;vtg1
LLGYQLAAYFDKPTAR	F1QV15;F1R2S0;Q1MTC6;F1R2T3;F1R2S5;F1QHH9;E9QFD8;Q1LWN2;F1R8M4	F1R2S5	1186	1201	vtg6;vtg7;vtg5;vtg4;vtg1
LTSALAAQLQIPIK	F1QV15;Q1MTC6;F1R2T3;F1R2S5;E9QFD8;Q1LWN2	F1R2S5	100	113	vtg6;vtg7;vtg5;vtg4;vtg1
LTSALAAQLQIPIKFEYANGVVGK	F1QV15;Q1MTC6;F1R2T3;F1R2S5;E9QFD8;Q1LWN2	F1R2S5	100	123	vtg6;vtg7;vtg5;vtg4;vtg1
PLLAAEVR	F1QV15;Q1MTC6;F1R2T3;F1R2S5;E9QFD8;Q1LWN2	F1R2S5	787	794	vtg6;vtg7;vtg5;vtg4;vtg1
PLLAAEVRR	F1QV15;Q1MTC6;F1R2T3;F1R2S5;E9QFD8;Q1LWN2	F1R2S5	787	795	vtg6;vtg7;vtg5;vtg4;vtg1
QTLAFVEIEK	F1QV15;Q1MTC6;F1R2T3;F1R743;F1R2S5;E9QFD8;Q1LWN2	F1R2S5	265	274	vtg6;vtg7;vtg5;vtg4;vtg1
TDVQFQAEAR	F1QV15;Q1MTC6;F1R2T3;F1R2S5;E9QFD8;Q1LWN2	F1R2S5	844	853	vtg6;vtg7;vtg5;vtg4;vtg1
THYVINEDPK	F1QV15;Q1MTC6;F1R2T3;F1R2S5;E9QFD8;Q1LWN2;F1R8M4	F1R2S5	169	178	vtg6;vtg7;vtg5;vtg4;vtg1
VFGQEVAYVNFDK	F1QV15;Q1MTC6;F1R2T3;F1R2S5;E9QFD8;Q1LWN2	F1R2S5	738	750	vtg6;vtg7;vtg5;vtg4;vtg1
VMGNAGHPSSLKPIMK	F1QV15;Q1MTC6;F1R2T3;F1R2S5;E9QFD8;Q1LWN2	F1R2S5	488	503	vtg6;vtg7;vtg5;vtg4;vtg1
WLLDALPAVGTPVIIK	F1QV15;Q1MTC6;F1R2T3;F1R743;F1R2S5;E9QFD8;Q1LWN2	F1R2S5	369	384	vtg6;vtg7;vtg5;vtg4;vtg1
YEALLLGGLPQEGLAR	F1QV15;Q1MTC6;F1R2T3;F1R2S5;E9QFD8;Q1LWN2	F1R2S5	39	54	vtg6;vtg7;vtg5;vtg4;vtg1
ALLKEALK	F1QV15;Q1MTC6;F1R2T3;F1R2S5;E9QFD8;Q1LWN2;Q1MTC4	F1R2S5	767	774	vtg6;vtg7;vtg5;vtg4;vtg1;vtg2
LEFEVQVGPR	F1QV15;Q1MTC6;F1R2T3;F1R2S5;E9QFD8;Q1LWN2;Q1MTC4	F1R2S5	1027	1036	vtg6;vtg7;vtg5;vtg4;vtg1;vtg2
NDIPEITLALK	F1QV15;Q1MTC6;F1R2T3;F1R2S5;E9QFD8;Q1LWN2;Q1MTC4;F1R876	F1R2S5	477	487	vtg6;vtg7;vtg5;vtg4;vtg1;vtg2
VQVDAILALR	F1QV15;Q1MTC6;F1R2T3;F1R2S5;E9QFD8;Q1LWN2;Q1MTC4;F1R876	F1R2S5	519	528	vtg6;vtg7;vtg5;vtg4;vtg1;vtg2
DVGLAYTESCPECTER	Q1MTC6;F1R2T3	Q1MTC6	195	210	vtg7
FTTIPALR	Q1MTC6;F1R2T3	Q1MTC6	425	432	vtg7
TYLAGAAADVIEFGVR	Q1MTC6;F1R2T3	Q1MTC6	668	683	vtg7
IEPNMHVASFAYSHIK	Q1MTC6;F1R2T3;Q1LWN2	Q1LWN2	577	592	vtg7;vtg1
LVQPIALQLVLDR	Q1MTC6;F1R2T3;E9QFD8	E9QFD8	532	544	vtg7;vtg4
AEAGVLGEFPAAR	Q1MTC6;F1R2T3;E9QFD8;Q1LWN2;F1R8M4	E9QFD8	1245	1257	vtg7;vtg4;vtg1
GSLQYEFATEILQTPIQLMK	Q1MTC6;F1R2T3;F1R743;E9QFD8;Q1LWN2	E9QFD8	283	302	vtg7;vtg4;vtg1
LEVEWERLPIIVTTYAK	Q1MTC6;F1R2T3;E9QFD8;Q1LWN2;F1R8M4	E9QFD8	1258	1274	vtg7;vtg4;vtg1
TGGIHEALLK	Q1MTC6;F1R2T3;E9QFD8;Q1LWN2	E9QFD8	684	693	vtg7;vtg4;vtg1
ATNSEKEIELTAALPSQK	Q1MTC6;F1R2T3;F1R2S5;F1QHH9	F1R2S5	1297	1314	vtg7;vtg5
VFAPAGVSPTVMNLYR	Q1MTC6;F1R2T3;F1R2S5	F1R2S5	124	139	vtg7;vtg5
ITAPDMASVAGAANVAIK	Q1MTC6;F1R2T3;F1R2S5;Q1LWN2	F1R2S5	602	619	vtg7;vtg5;vtg1
FASFIDKVR	CON__P35908;CON__Q5XKE5;CON__Q01546;CON__P07744;CON__Q8VED5;CON__Q6IFZ6;CON__Q9DCV7;CON__Q3KNV1;CON__P08729;CON__P05787;CON__Q9R0H5;CON__Q6NXH9;CON__Q7Z794;CON__Q9NSB2;CON__Q6ISB0;F1Q4X3;A8KBU6;F1QK60;CON__Q14CN4-1;CON__Q6IME9;CON__Q3SY84;CON__Q7RTS7;CON__Q32MB2;F1R5A5;F1QV31;Q6NWF6;CON__P48668;CON__P04259;CON__P13647	CON__P35908	195	203	wu:fd11e11;zgc:158846;krt4;krt5;krt8	Keratin, type II cytoskeletal 8
FASFIDK	CON__P35908;CON__Q5XKE5;CON__Q01546;CON__P07744;CON__Q8VED5;CON__Q6IFZ6;CON__Q9DCV7;CON__Q3KNV1;CON__P08729;CON__P05787;CON__Q9R0H5;CON__Q6NXH9;CON__Q7Z794;CON__Q9NSB2;CON__Q6ISB0;F1Q4X3;A8KBU6;F1QK60;CON__Q9H552;CON__Q14CN4-1;CON__Q6IME9;CON__Q3SY84;CON__Q7RTS7;CON__Q32MB2;F1R5A5;F1QV31;CON__P19013;Q6NWF6;E9QFT4;F1QEW2;CON__P48668;CON__P04259;CON__P13647	CON__P35908	195	201	wu:fd11e11;zgc:158846;krt4;krt5;krt8;wu:fb15e04	Keratin, type II cytoskeletal 8
EAIYSIQYNIR	F1RBV5	F1RBV5	811	821	wu:fd14a01
GKQAYTQQIEELKR	F1RBV5	F1RBV5	1306	1319	wu:fd14a01
NSYEEALDQLETLKR	F1RBV5	F1RBV5	1488	1502	wu:fd14a01
TLEDQLSEIKTK	F1RBV5	F1RBV5	1253	1264	wu:fd14a01
TVESEKVEIQTALEEAEGTLEHEESK	F1RBV5	F1RBV5	1534	1559	wu:fd14a01
VEIQTALEEAEGTLEHEESK	F1RBV5	F1RBV5	1540	1559	wu:fd14a01
NLTEEMASQDESIAK	F1RBV5;Q6IQX1	Q6IQX1	979	993	wu:fd14a01;myhz2
NLTEEMASQDESIAKLTK	F1RBV5;Q6IQX1	Q6IQX1	979	996	wu:fd14a01;myhz2
TRLEQEIATYR	CON__P02533;CON__Q6IFX2;CON__Q04695;CON__Q9QWL7;CON__Q61782;F1R8U0;CON__Q9Z2K1;CON__Q3ZAW8;CON__P35900;CON__Q9D312;CON__P08779	CON__P02533	406	416	zgc:153629
YLTVAAVFR	Q6PE34;Q6NW90;F1R4K1;Q6P5M9;Q6IQJ2	Q6PE34	310	318	zgc:65894;tubb5;tubb4b
ADLEMQIESLTEELAYLKK	CON__P13645	CON__P13645	267	285
ADTLTDEINFLR	CON__P48668;CON__P04259	CON__P48668	288	299
AEAESLYQSKYEELQITAGR	CON__P04264	CON__P04264	367	386
AETECQNTEYQQLLDIK	CON__P13645	CON__P13645	423	439
ALEEANADLEVK	CON__P02533;CON__Q6IFX2;CON__P08779	CON__P02533	135	146
ALEESNYELEGK	CON__P13645;CON__P02535-1	CON__P13645	166	177
ALNEINQFYQK	CON__P02663	CON__P02663	81	91
APSTYGGGLSVSSR	CON__P08779	CON__P08779	42	55
APSTYGGGLSVSSSR	CON__P02533	CON__P02533	42	56
AQYEEIAQR	CON__P35908;CON__P19013;CON__ENSEMBL:ENSBTAP00000038253;CON__P48668;CON__P04259	CON__P35908	360	368
ATYATSDFTLLELNNAANPAFNLFWAGWDR	CON__P15636	CON__P15636	312	341
DAEAWFNEK	CON__P13645;CON__Q148H6;CON__Q7Z3Y7;CON__Q7Z3Z0;CON__Q7Z3Y8	CON__P13645	335	343
DAEEWFFTK	CON__P02533;CON__Q6IFX2	CON__P02533	301	309
DAETWFLSK	CON__P08779	CON__P08779	303	311
DIENQYETQITQIEHEVSSSGQEVQSSAK	CON__P35527	CON__P35527	340	368
DMPIQAFLLYQEPVLGPVR	CON__P02666	CON__P02666	184	202
DVDNAYMIK	CON__P35908	CON__P35908	294	302
EIETYHNLLEGGQEDFESSGAGK	CON__P35527	CON__P35527	450	472
EVQDTLEQRIEK		REV__E7F3U4
FEMEQNLR	CON__P35527	CON__P35527	243	250
FFVAPFPEVFGK	CON__P02662	CON__P02662	23	34
FLEQQNQVLQTK	CON__P35908;CON__Q6IFZ6;CON__Q9R0H5;CON__Q6NXH9;CON__Q7Z794;CON__ENSEMBL:ENSBTAP00000038253;CON__P04264	CON__P04264	204	215
FLEQQNQVLQTKWELLQQVDTSTR	CON__P04264	CON__P04264	200	223
FSSCGGGGGSFGAGGGFGSR	CON__P04264	CON__P04264	46	65
FSSSSGYGGGSSR	CON__P35527	CON__P35527	47	59
GFSSGSAVVSGGSR	CON__P35908	CON__P35908	21	34
GGGGGGYGSGGSSYGSGGGSYGSGGGGGGGR	CON__P04264	CON__P04264	519	549
GGGGSFGYSYGGGSGGGFSASSLGGGFGGGSR	CON__P35527	CON__P35527	64	95
GKLDGNPDLIK	E7F4R9;A0A0G2L6I6	E7F4R9	379	389		Isocitrate dehydrogenase [NADP]
GQVGGDVNVEMDAAPGVDLSR	CON__P02533;CON__Q6IFX2	CON__P02533	262	282
GSLGGGFSSGGFSGGSFSR	CON__P13645	CON__P13645	41	59
GSSGGGCFGGSSGGYGGLGGFGGGSFR	CON__P13645	CON__P13645	60	86
HGGGGGGFGGGGFGSR	CON__P35908	CON__P35908	46	61
HGVQELEIELQSQLSK	CON__P35527	CON__P35527	375	390
HGVQELEIELQSQLSKK	CON__P35527	CON__P35527	375	391
HLVDEPQNLIK	CON__P02769	CON__P02769	402	412
IEISELNR	CON__P35908;CON__P04264	CON__P04264	400	407
IIAATIENAQPILQIDNAR	CON__P08779	CON__P08779	178	196
IITHPNFNGNTLDNDIMLIK	CON__P00761	CON__P00761	78	97
IKEWYEK	CON__P13645;CON__P02535-1	CON__P13645	178	184
IKFEMEQNLR	CON__P35527	CON__P35527	241	250
ILTATVDNANVLLQIDNAR	CON__P02533	CON__P02533	176	194
IRDWYQR	CON__P02533;CON__Q04695;CON__Q9Z2K1;CON__Q3ZAW8;CON__P08779	CON__P02533	147	153
IRLENEIQTYR	CON__P13645	CON__P13645	440	450
ISIGGGSCAISGGYGSR	CON__P48668;CON__P04259	CON__P48668	70	86
ISISTSGGSFR	CON__P13647	CON__P13647	74	84
KITEIIEKEK	A0A0G2KTU9	A0A0G2KTU9	273	282
KYEDEINKR	CON__P35908;CON__Q01546;CON__ENSEMBL:ENSBTAP00000038253	CON__P35908	273	281
LAADDFRLK	CON__P13645;CON__P02535-1;CON__Q148H6;CON__Q7Z3Y7;CON__Q2M2I5	CON__P13645	229	237
LALDLEIATYR	CON__P04264	CON__P04264	473	483
LALDVEIATYR	CON__P35908;CON__Q5XKE5;CON__Q01546;CON__P07744;CON__REFSEQ:XP_932229;CON__ENSEMBL:ENSBTAP00000038253;CON__P48668;CON__P04259;CON__P13647	CON__P35908	477	487
LALDVEIATYRK	CON__P35908;CON__Q5XKE5;CON__Q01546;CON__P07744;CON__P48668;CON__P04259;CON__P13647	CON__P35908	477	488
LALVTGGEITSTFDHPELVK	A0A0G2KUJ0	A0A0G2KUJ0	74	93
LENEIQTYR	CON__P13645;CON__P02535-1	CON__P13645	442	450
LGEHNIDVLEGNEQFINAAK	CON__P00761	CON__P00761	58	77
LIDDMVAQVLK	E7F4R9;A0A0G2L6I6	E7F4R9	285	295		Isocitrate dehydrogenase [NADP]
LKYENEVALR	CON__P13645	CON__P13645	236	245
LLEGEDAHLSSSQFSSGSQSSR	CON__P02533;CON__Q61782	CON__P02533	418	439
LLRDYQELMNTK	CON__ENSEMBL:ENSBTAP00000038253;CON__P04264	CON__P04264	461	472
LNDLEDALQQAKEDLAR	CON__P04264	CON__P04264	444	460
LQGEIAHVK	CON__P35908	CON__P35908	412	420
LRSEIDNVKK	CON__P04264	CON__P04264	408	417
LSSPATLNSR	CON__P00761	CON__P00761	98	107
LSVLAGGSASR	A0A0G2KI51	A0A0G2KI51	658	668
LTEEEKNRLNFLK	CON__P02663	CON__P02663	153	165
MLGTGLR		REV__F1R1P6
MTLDDFR	CON__P35527	CON__P35527	234	240
NAVPITPTLNR	CON__P02663	CON__P02663	115	125
NHEEEMKDLR	CON__P13645	CON__P13645	286	295
NLDLDSIIAEVK	CON__P35908;CON__Q5XKE5;CON__Q8VED5;CON__P48668;CON__P04259;CON__P13647	CON__P35908	348	359
NRLNFLK	CON__P02663	CON__P02663	159	165
NTKVEISELNR	CON__ENSEMBL:ENSBTAP00000038253	CON__ENSEMBL:ENSBTAP00000038253	389	399
NVQALEIELQSQLALK	CON__P13645	CON__P13645	371	386
NVSTGDVNVEMNAAPGVDLTQLLNNMR	CON__P13645	CON__P13645	296	322
NYSPYYNTIDDLKDQIVDLTVGNNK	CON__P35527	CON__P35527	200	224
QEYEQLIAK	CON__P35527	CON__P35527	328	336
QFSSSYLSR	CON__P35527	CON__P35527	5	13
QGVDADINGLR	CON__P35527	CON__P35527	251	261
QISNLQQSISDAEQR	CON__P04264	CON__P04264	418	432
QSLEASLAETEGR	CON__P13645;CON__P02535-1	CON__P13645	387	399
QSVEADINGLRR	CON__P13645;CON__P02535-1	CON__P13645	246	257
QTVEADVNGLRR	CON__P08779	CON__P08779	214	225
RISISTSGGSFR	CON__P13647	CON__P13647	73	84
RSTSSFSCLSR	CON__P35908	CON__P35908	35	45
RVLDELTLTK	CON__P13645	CON__P13645	257	266
SEITELRR	CON__P13645;CON__P02535-1	CON__P13645	363	370
SGFSSISVSR	CON__P48668;CON__P04259	CON__P48668	31	40
SGGGFSSGSAGIINYQR	CON__P04264	CON__P04264	13	29
SGGGGGGGLGSGGSIR	CON__P35527	CON__P35527	14	29
SILENLR	CON__P02676	CON__P02676	204	210
SISISVAR	CON__P04264	CON__P04264	75	82
SKAEAESLYQSK	CON__P04264	CON__P04264	365	376
SKAEAESLYQSKYEELQITAGR	CON__P04264	CON__P04264	365	386
SKELTTEIDNNIEQISSYK	CON__P13645	CON__P13645	344	362
SLDLDSIIAEVK	CON__P04264	CON__P04264	344	355
SLNNQFASFIDKVR	CON__ENSEMBL:ENSBTAP00000038253;CON__P04264	CON__P04264	186	199
SLVGLGGTK	CON__P35908	CON__P35908	62	70
SLVNLGGSK	CON__P04264	CON__P04264	66	74
SLYNLGGSKR	CON__P13647	CON__P13647	64	73
SQYEQLAEQNR	CON__P13645	CON__P13645	323	333
SQYEQLAEQNRK	CON__P13645	CON__P13645	323	334
SSGAFVWACK	E7F4R9;A0A0G2L6I6	E7F4R9	296	305		Isocitrate dehydrogenase [NADP]
STMQELNSR	CON__P35527	CON__P35527	155	163
STSSFSCLSR	CON__P35908	CON__P35908	36	45
SVVTVIDVFYK	CON__Q5D862	CON__Q5D862	7	17
TAAENDFVTLK	CON__P35908	CON__P35908	282	292
TAAENDFVTLKK	CON__P35908	CON__P35908	282	293
TAAENEFVTLKK	CON__P48668;CON__P04259	CON__P48668	261	272
TCVADESHAGCEK	CON__P02769	CON__P02769	76	88
TEAESWYQTKYEELQQTAGR	CON__P13647	CON__P13647	355	374
TEELNKEVASNSELVQSSR	CON__P08779	CON__P08779	312	330
THNLEPYFESFINNLR	CON__P04264	CON__P04264	224	239
TIDDLKNQILNLTTDNANILLQIDNAR	CON__P13645	CON__P13645	202	228
TIEAEAAHGTVTR	E7F4R9;A0A0G2L6I6	E7F4R9	337	349		Isocitrate dehydrogenase [NADP]
TKVIPYVR	CON__P02663	CON__P02663	198	205
TKYETELNLR	CON__P02533;CON__Q6IFX2	CON__P02533	202	211
TLLDIDNTR	CON__P35527	CON__P35527	225	233
TLLEGEESR	CON__ENSEMBL:ENSBTAP00000038253;CON__P04264	CON__P04264	484	492
TLNNKFASFIDK	CON__P35908;CON__Q5XKE5;CON__Q01546;CON__P07744;CON__Q8VED5;CON__Q6IFZ6;CON__Q9DCV7;CON__Q3KNV1;CON__P08729;CON__P05787;CON__Q9NSB2;CON__Q6ISB0;CON__Q9H552;CON__P48668;CON__P04259;CON__P13647	CON__P35908	190	201
TNAENEFVTIK	CON__P04264	CON__P04264	278	288
TNAENEFVTIKK	CON__P04264	CON__P04264	278	289
TPEVDDEALEKFDK	CON__P02754	CON__P02754	125	138
TTAENEFVMLK	CON__P13647	CON__P13647	266	276
VATVSLPR	CON__P00761	CON__P00761	108	115
VDLLNQEIEFLK	CON__P35908	CON__P35908	309	320
VDPEIQNVK	CON__P35908	CON__P35908	173	181
VELQSKVDLLNQEIEFLK	CON__P35908	CON__P35908	303	320
VLDELTLAR	CON__P02533;CON__Q6IFX2;CON__Q04695;CON__Q9QWL7;CON__P08727;CON__P19001;CON__P08779	CON__P02533	224	232
VLDELTLTK	CON__P13645	CON__P13645	258	266
VLDTKWTLLQEQGTK	CON__P48668;CON__P04259;CON__P13647	CON__P48668	190	204
VSLAGACGVGGYGSR	CON__P13647	CON__P13647	49	63
WELLQQVDTSTR	CON__P04264	CON__P04264	212	223
YEELQITAGR	CON__P04264	CON__P04264	377	386
YEELQVTAGR	CON__P48668;CON__P04259	CON__P48668	360	369
YEELQVTVGR	CON__P35908	CON__P35908	381	390
YENEVALR	CON__P13645	CON__P13645	238	245
YIPIQYVLSR	CON__P02668	CON__P02668	25	34
YLDGLTAER	CON__P35908	CON__P35908	245	253
YLGYLEQLLR	CON__P02662	CON__P02662	91	100
